# Supplementary material for: The Genetic and Transcriptomic Nexus of Age-Related Hearing Loss and Alzheimer’s Disease
Source: Genes (Basel). 2026 Jun 30;17(7):776. doi: 10.3390/genes17070776 (PMC13409600; doi:10.3390/genes17070776)
Supplement: Supplementary file 1 [file genes-17-00776-s001.zip]

Archive with 4 entries (4 files):
- Supplementary Figure S1_Leave-one-out-ARHL-AD_EO.pdf
- Supplementary Figure S2_Leave-one-out-ARHL-AD_LO.pdf
- Supplementary Figure S3_Leave-one-out-ARHL-AD_WIDE.pdf
- Supplementary Table.xls
