# Supplementary material for: The Genetic and Transcriptomic Nexus of Age-Related Hearing Loss and Alzheimer’s Disease
Source: Genes (Basel). 2026 Jun 30;17(7):776. doi: 10.3390/genes17070776 (PMC13409600; doi:10.3390/genes17070776)
Supplement: Supplementary file 1 [file genes-17-00776-s001.zip › Supplementary Table.xls]

## Sheet: TableS1.outcome
outcome	SNP	Sample size	Population	Build	Data source
Age-related hearing impairment (MTAG)	10858770	330759	European	HG19/GRCh37	32986727（PMID）
Alzheimer’s disease, wide definition	20112688	496753	European	HG38/GRCh38	finngen R12
Alzheimer’s disease (Early onset) (more control exclusions)	20104653	218292	European	HG38/GRCh38	finngen R12
Alzheimer’s disease (Late onset) (more control exclusions)	20105377	226162	European	HG38/GRCh38	finngen R12

## Sheet:  TableS2.exposure eQTL
id.exposure	exposure	SNP	chr.exposure	pos.exposure	effect_allele.exposure	other_allele.exposure	beta.exposure	se.exposure	eaf.exposure	pval.exposure	samplesize.exposure	mr_keep.exposure	R2	F
eqtl-a-ENSG00000000938	FGR	rs34806307	1	27958339	T	C	0.282954	0.0253262	0.0581208	5.57e-29	29937	TRUE	0.00415218	124.814
eqtl-a-ENSG00000000971	CFH	rs203683	1	196678432	C	G	0.153282	0.01205	0.593851	4.54e-37	31529	TRUE	0.00510593	161.801
eqtl-a-ENSG00000001036	FUCA2	rs4896659	6	143788753	C	T	-0.261747	0.0142341	0.218479	1.62e-75	31644	TRUE	0.0105729	338.124
eqtl-a-ENSG00000001084	GCLC	rs809942	6	53443269	A	G	-0.209273	0.0151051	0.188827	1.19e-43	31644	TRUE	0.00602922	191.934
eqtl-a-ENSG00000001084	GCLC	rs661603	6	53370107	C	T	-0.212352	0.0118763	0.433538	1.68e-71	31644	TRUE	0.0100021	319.686
eqtl-a-ENSG00000001630	CYP51A1	rs61244255	7	91751662	T	C	-0.328255	0.0119669	0.376868	1.2e-165	10517	TRUE	0.0667664	752.275
eqtl-a-ENSG00000002016	RAD52	rs12822733	12	1056030	G	C	-0.309463	0.014845	0.193308	1.65e-96	26395	TRUE	0.0161973	434.534
eqtl-a-ENSG00000002330	BAD	rs11605193	11	63982502	A	G	0.132283	0.016648	0.14963	1.93e-15	31567	TRUE	0.0019961	63.133
eqtl-a-ENSG00000002549	LAP3	rs1609903	4	17533328	C	G	-0.287426	0.0141406	0.779076	7.54e-92	28799	TRUE	0.0141434	413.13
eqtl-a-ENSG00000002549	LAP3	rs28727456	4	17540848	G	A	0.508059	0.0147013	0.185536	1e-200	24204	TRUE	0.0470232	1194.21
eqtl-a-ENSG00000002587	HS3ST1	rs224488	4	11432582	G	A	-0.225499	0.011778	0.533287	1.05e-81	30959	TRUE	0.0117017	366.537
eqtl-a-ENSG00000002587	HS3ST1	rs6853685	4	11527694	T	C	0.0805158	0.0144384	0.783639	2.45e-08	30637	TRUE	0.001014	31.0954
eqtl-a-ENSG00000002726	AOC1	rs11761679	7	150596929	T	C	0.177696	0.0157703	0.170096	1.9e-29	26491	TRUE	0.00476981	126.953
eqtl-a-ENSG00000002726	AOC1	rs10266177	7	150455295	A	G	0.471854	0.0112484	0.467356	1e-200	25671	TRUE	0.0641501	1759.54
eqtl-a-ENSG00000002726	AOC1	rs36210421	7	150644428	A	C	0.460119	0.0327084	0.0337952	6.04e-45	21216	TRUE	0.00924115	197.87
eqtl-a-ENSG00000002726	AOC1	rs145606964	7	150601611	A	G	-0.265794	0.044757	0.0179621	2.87e-09	10383	TRUE	0.00338511	35.2602
eqtl-a-ENSG00000002745	WNT16	rs77634630	7	120880541	A	T	-0.157817	0.0243508	0.0636086	9.11e-11	28906	TRUE	0.00145098	42.0002
eqtl-a-ENSG00000002822	MAD1L1	rs73288749	7	1929255	T	C	-0.362079	0.0448661	0.0178348	7.01e-16	25036	TRUE	0.00259464	65.1231
eqtl-a-ENSG00000002822	MAD1L1	rs7801421	7	1989888	G	C	0.365474	0.01209	0.35037	1e-200	30902	TRUE	0.0287222	913.76
eqtl-a-ENSG00000002822	MAD1L1	rs3800875	7	2117261	T	C	0.300934	0.0152919	0.179747	3.25e-86	31017	TRUE	0.0123319	387.25
eqtl-a-ENSG00000002822	MAD1L1	rs75649291	7	1843708	T	C	-0.415204	0.0401381	0.0223203	4.43e-25	28417	TRUE	0.00375145	106.999
eqtl-a-ENSG00000003056	M6PR	rs117302528	12	9082391	T	C	0.334399	0.0489682	0.0149475	8.56e-12	9433	TRUE	0.00491938	46.624
eqtl-a-ENSG00000003056	M6PR	rs148439198	12	9120205	T	C	-0.385396	0.0485239	0.0152089	1.98e-15	21759	TRUE	0.00289072	63.0758
eqtl-a-ENSG00000003056	M6PR	rs11047939	12	9061971	A	G	0.479323	0.0135131	0.231883	1e-200	31355	TRUE	0.0385792	1258.11
eqtl-a-ENSG00000003137	CYP26B1	rs114857151	2	72369839	T	C	1.206	0.0377241	0.0237762	1e-200	26141	TRUE	0.0376252	1021.94
eqtl-a-ENSG00000003137	CYP26B1	rs112619001	2	72313155	A	G	-0.187191	0.0334472	0.0326608	2.18e-08	24715	TRUE	0.00126573	31.3195
eqtl-a-ENSG00000003137	CYP26B1	rs72835275	2	72456543	C	T	1.17139	0.0181271	0.0915783	1e-200	31182	TRUE	0.118103	4175.6
eqtl-a-ENSG00000003147	ICA1	rs2302551	7	8301583	C	T	0.150786	0.0118987	0.551123	8.39e-37	30777	TRUE	0.00519083	160.581
eqtl-a-ENSG00000003147	ICA1	rs6972885	7	8181286	C	T	-0.113104	0.0161102	0.162376	2.21e-12	31526	TRUE	0.00156101	49.2863
eqtl-a-ENSG00000003400	CASP10	rs13005094	2	202092561	C	T	0.175348	0.011814	0.509857	7.77e-50	31340	TRUE	0.00698018	220.282
eqtl-a-ENSG00000003402	CFLAR	rs2268791	2	202022527	C	G	0.375611	0.011476	0.498612	1e-200	25575	TRUE	0.0402031	1071.18
eqtl-a-ENSG00000003436	TFPI	rs35007051	2	188415764	G	A	0.206291	0.0324332	0.0347892	2.01e-10	30169	TRUE	0.00133918	40.4531
eqtl-a-ENSG00000004059	ARF5	rs34029720	7	127230474	C	T	-0.104862	0.012286	0.371437	1.4e-17	31564	TRUE	0.00230262	72.843
eqtl-a-ENSG00000004455	AK2	rs10798925	1	33511109	T	C	-0.188594	0.0132231	0.275752	3.75e-46	31568	TRUE	0.00640254	203.405
eqtl-a-ENSG00000004468	CD38	rs10000290	4	15753299	G	A	0.148937	0.0169156	0.143801	1.31e-18	31349	TRUE	0.0024668	77.518
eqtl-a-ENSG00000004478	FKBP4	rs12814675	12	2936630	C	T	-0.245621	0.0279776	0.0472412	1.65e-18	31355	TRUE	0.00245209	77.0695
eqtl-a-ENSG00000004487	KDM1A	rs67056484	1	23434819	T	C	-0.162913	0.0170459	0.141013	1.21e-21	9188	TRUE	0.00984361	91.3223
eqtl-a-ENSG00000004660	CAMKK1	rs62071689	17	3790155	C	T	0.245126	0.0160649	0.160928	1.45e-52	21809	TRUE	0.0105627	232.8
eqtl-a-ENSG00000004700	RECQL	rs1061627	12	21654407	A	G	0.454752	0.0145419	0.805517	1e-200	31470	TRUE	0.0301384	977.866
eqtl-a-ENSG00000004700	RECQL	rs12824378	12	21555010	A	T	0.121923	0.0206691	0.0909932	3.66e-09	31352	TRUE	0.00110862	34.7937
eqtl-a-ENSG00000004779	NDUFAB1	rs442764	16	23609390	C	T	-0.121493	0.0203367	0.0943333	2.31e-09	28702	TRUE	0.00124191	35.6871
eqtl-a-ENSG00000004799	PDK4	rs12704801	7	95175185	C	T	-0.251601	0.0118704	0.420253	1.04e-99	31565	TRUE	0.014033	449.228
eqtl-a-ENSG00000004799	PDK4	rs142272045	7	95249487	C	T	-0.245298	0.035039	0.0296307	2.55e-12	28311	TRUE	0.00172814	49.0065
eqtl-a-ENSG00000004809	SLC22A16	rs17577280	6	110728379	A	G	-0.389752	0.0120986	0.343249	1e-200	31684	TRUE	0.0317154	1037.72
eqtl-a-ENSG00000004809	SLC22A16	rs13205109	6	110798217	A	T	-0.679832	0.016526	0.133692	1e-200	20794	TRUE	0.0752576	1692.1
eqtl-a-ENSG00000004809	SLC22A16	rs1080261	6	110851976	G	T	0.270889	0.0155592	0.173269	6.9e-68	30746	TRUE	0.00976245	303.096
eqtl-a-ENSG00000004939	SLC4A1	rs5033	17	42326258	T	C	0.222934	0.0129543	0.707969	2.26e-66	22267	TRUE	0.0131258	296.132
eqtl-a-ENSG00000004975	DVL2	rs2017365	17	7122624	A	G	-0.175411	0.0122977	0.638205	3.69e-46	31684	TRUE	0.00638037	203.441
eqtl-a-ENSG00000005001	PRSS22	rs7192880	16	2911320	C	T	0.237749	0.0118398	0.565741	1.09e-89	27390	TRUE	0.0145081	403.197
eqtl-a-ENSG00000005156	LIG3	rs77513863	17	33343997	T	C	0.303745	0.0426692	0.0197779	1.09e-12	26412	TRUE	0.00191494	50.6706
eqtl-a-ENSG00000005156	LIG3	rs117780443	17	33406479	T	G	0.370474	0.0315289	0.0366313	7.05e-32	29221	TRUE	0.00470279	138.06
eqtl-a-ENSG00000005156	LIG3	rs73281100	17	33210737	A	G	0.426462	0.0129467	0.268155	1e-200	31569	TRUE	0.0332281	1084.96
eqtl-a-ENSG00000005249	PRKAR2B	rs6466154	7	106655445	G	A	-0.159996	0.0118347	0.482168	1.2e-41	31684	TRUE	0.00573543	182.758
eqtl-a-ENSG00000005381	MPO	rs2856857	17	56357833	A	G	0.593632	0.0162906	0.142232	1e-200	31567	TRUE	0.0403675	1327.8
eqtl-a-ENSG00000005469	CROT	rs1149220	7	87080190	C	T	-0.633048	0.0336583	0.0314959	6.47e-79	25792	TRUE	0.0135297	353.716
eqtl-a-ENSG00000005469	CROT	rs113240817	7	86952492	A	G	0.493279	0.0285233	0.0446284	5.24e-67	29835	TRUE	0.00992494	299.059
eqtl-a-ENSG00000005471	ABCB4	rs45493392	7	87079880	G	A	-0.344006	0.0156794	0.16734	1.08e-106	31569	TRUE	0.015019	481.333
eqtl-a-ENSG00000005471	ABCB4	rs80351204	7	87158115	A	G	-0.324501	0.0524946	0.0129886	6.34e-10	9117	TRUE	0.00417383	38.2039
eqtl-a-ENSG00000005483	KMT2E	rs10264718	7	104638501	C	A	0.103463	0.017337	0.136073	2.4e-09	25648	TRUE	0.00138665	35.6113
eqtl-a-ENSG00000005844	ITGAL	rs11574938	16	30485393	C	G	-0.304278	0.0116715	0.543664	7.94e-150	31481	TRUE	0.0211331	679.611
eqtl-a-ENSG00000005882	PDK2	rs12939159	17	48244531	G	C	0.114182	0.0173668	0.135432	4.88e-11	22203	TRUE	0.00194312	43.2232
eqtl-a-ENSG00000005882	PDK2	rs3785920	17	48173720	G	A	-0.224067	0.0126455	0.317521	2.98e-70	23726	TRUE	0.0130602	313.94
eqtl-a-ENSG00000005884	ITGA3	rs59351594	17	48137665	A	G	-0.236244	0.0189127	0.110065	8.32e-36	31355	TRUE	0.00495167	156.022
eqtl-a-ENSG00000006062	MAP3K14	rs4792847	17	43383484	A	G	-0.105743	0.0118887	0.472145	5.86e-19	31569	TRUE	0.00249969	79.1056
eqtl-a-ENSG00000006125	AP2B1	rs321600	17	33905468	G	A	0.336292	0.0142438	0.786418	3.04e-123	31469	TRUE	0.017405	557.383
eqtl-a-ENSG00000006432	MAP3K9	rs2158528	14	71281599	A	G	-0.34645	0.0117057	0.58115	1.65e-192	31355	TRUE	0.0271777	875.908
eqtl-a-ENSG00000006451	RALA	rs7782560	7	39783873	T	A	0.167949	0.0121865	0.378997	3.3e-43	9269	TRUE	0.0200796	189.89
eqtl-a-ENSG00000006534	ALDH3B1	rs2286164	11	67793448	G	A	-0.313679	0.0139727	0.226473	1.3e-111	31683	TRUE	0.0156578	503.945
eqtl-a-ENSG00000006534	ALDH3B1	rs145506132	11	67735589	A	G	-0.312926	0.0486885	0.0151282	1.3e-10	8975	TRUE	0.00458144	41.2984
eqtl-a-ENSG00000006607	FARP2	rs6726915	2	242214749	A	G	0.45628	0.0137046	0.225907	1e-200	30603	TRUE	0.0349553	1108.41
eqtl-a-ENSG00000006607	FARP2	rs6759601	2	242453008	G	A	0.133423	0.0199986	0.0978711	2.53e-11	30182	TRUE	0.00147256	44.5075
eqtl-a-ENSG00000006638	TBXA2R	rs4807492	19	3622535	A	G	-0.133344	0.0120889	0.598382	2.73e-28	23991	TRUE	0.00504578	121.657
eqtl-a-ENSG00000006695	COX10	rs77877576	17	13972860	T	C	0.61002	0.0321013	0.0347234	1.62e-80	28865	TRUE	0.0123558	361.088
eqtl-a-ENSG00000006695	COX10	rs78628284	17	14028668	T	G	0.173833	0.0221018	0.0783359	3.69e-15	30941	TRUE	0.0019953	61.8559
eqtl-a-ENSG00000006837	CDKL3	rs326622	5	133609793	C	T	-0.155496	0.020873	0.088888	9.35e-14	25646	TRUE	0.00215929	55.4926
eqtl-a-ENSG00000007047	MARK4	rs184688	19	45758364	G	A	-0.413205	0.0119822	0.649813	1e-200	28464	TRUE	0.0401039	1189.12
eqtl-a-ENSG00000007047	MARK4	rs17875633	19	45808793	C	T	-0.223196	0.020402	0.0930441	7.42e-28	28473	TRUE	0.00418574	119.673
eqtl-a-ENSG00000007171	NOS2	rs3751972	17	26206414	A	C	-0.224755	0.0138157	0.760444	1.66e-59	29285	TRUE	0.00895613	264.633
eqtl-a-ENSG00000007264	MATK	rs8109446	19	3812089	G	A	0.338555	0.0284855	0.954727	1.41e-32	17628	TRUE	0.00794953	141.241
eqtl-a-ENSG00000007264	MATK	rs7245624	19	3762926	A	G	-0.135977	0.0122821	0.631132	1.73e-28	23655	TRUE	0.00515487	122.56
eqtl-a-ENSG00000007264	MATK	rs34503630	19	3823192	C	T	-0.103322	0.0131434	0.2859	3.8e-15	31017	TRUE	0.00198841	61.7934
eqtl-a-ENSG00000007312	CD79B	rs12603821	17	62006432	A	G	-0.162302	0.0122729	0.366952	6.34e-40	31374	TRUE	0.00554331	174.874
eqtl-a-ENSG00000007314	SCN4A	rs73326393	17	62071159	C	T	0.104545	0.0166005	0.150976	3.02e-10	23356	TRUE	0.00169523	39.6577
eqtl-a-ENSG00000007402	CACNA2D2	rs62260815	3	50474624	A	G	-0.212532	0.0190959	0.10795	8.98e-29	31564	TRUE	0.00390909	123.863
eqtl-a-ENSG00000007944	MYLIP	rs7741879	6	16126673	T	G	-0.208409	0.0117741	0.495068	4.15e-70	31231	TRUE	0.00993245	313.292
eqtl-a-ENSG00000007968	E2F2	rs114352248	1	23737013	T	C	0.167078	0.0223143	0.0767509	7.03e-14	30547	TRUE	0.00183192	56.0588
eqtl-a-ENSG00000008018	PSMB1	rs10946271	6	170764103	C	T	-0.362156	0.0115066	0.498471	1e-200	31559	TRUE	0.0304335	990.535
eqtl-a-ENSG00000008018	PSMB1	rs9366235	6	170804451	T	C	-0.169583	0.0123765	0.352418	9.88e-43	25240	TRUE	0.00738348	187.73
eqtl-a-ENSG00000008128	CDK11A	rs6700884	1	1611432	G	A	-0.11271	0.0118756	0.479559	2.29e-21	8114	TRUE	0.0109795	90.0548
eqtl-a-ENSG00000008283	CYB561	rs4968775	17	61518766	C	G	-0.176842	0.0118109	0.505945	1.11e-50	31352	TRUE	0.00709978	224.17
eqtl-a-ENSG00000008300	CELSR3	rs2286652	3	48689192	A	G	-0.362248	0.018554	0.112952	6.86e-85	28168	TRUE	0.0133519	381.159
eqtl-a-ENSG00000008394	MGST1	rs4149190	12	16502260	A	T	-0.57357	0.0231522	0.0679486	1.71e-135	31676	TRUE	0.0190074	613.707
eqtl-a-ENSG00000008405	CRY1	rs10861704	12	107491592	G	A	0.184796	0.011872	0.553967	1.24e-54	31470	TRUE	0.00764029	242.276
eqtl-a-ENSG00000008438	PGLYRP1	rs8102495	19	46509579	G	A	0.36371	0.0115036	0.495678	1e-200	31684	TRUE	0.0305853	999.575
eqtl-a-ENSG00000008438	PGLYRP1	rs759624	19	46512635	A	G	-0.204383	0.0318283	0.963826	1.35e-10	28075	TRUE	0.00146658	41.2317
eqtl-a-ENSG00000008513	ST3GAL1	rs59413766	8	134552618	A	C	-0.430404	0.0148212	0.187217	2.07e-185	31563	TRUE	0.0260229	843.254
eqtl-a-ENSG00000008513	ST3GAL1	rs115758847	8	134477013	C	G	0.322711	0.0348689	0.0298502	2.14e-20	31239	TRUE	0.00273442	85.6492
eqtl-a-ENSG00000008513	ST3GAL1	rs760328	8	134503142	A	G	0.381853	0.0272355	0.950445	1.17e-44	31238	TRUE	0.00625337	196.559
eqtl-a-ENSG00000008516	MMP25	rs7199221	16	3101639	A	G	-0.135278	0.0131605	0.283217	8.75e-25	23864	TRUE	0.00440806	105.651
eqtl-a-ENSG00000008516	MMP25	rs2257295	16	3065596	C	T	0.411506	0.011829	0.370253	1e-200	23101	TRUE	0.0497794	1210.09
eqtl-a-ENSG00000008516	MMP25	rs2472684	16	3132026	C	A	0.380119	0.0274381	0.048803	1.21e-43	22204	TRUE	0.00856963	191.908
eqtl-a-ENSG00000008517	IL32	rs4786364	16	3018953	G	C	0.108529	0.0120407	0.415946	2e-19	21968	TRUE	0.00368463	81.236
eqtl-a-ENSG00000008517	IL32	rs56235931	16	3122405	C	G	0.755508	0.0230005	0.0666464	1e-200	23178	TRUE	0.0444803	1078.86
eqtl-a-ENSG00000008517	IL32	rs12448662	16	3084029	G	A	-0.429006	0.013551	0.235646	1e-200	24184	TRUE	0.0397942	1002.19
eqtl-a-ENSG00000008988	RPS20	rs113266469	8	56976414	T	C	0.219608	0.0333964	0.0327354	4.84e-11	30909	TRUE	0.00139703	43.2383
eqtl-a-ENSG00000008988	RPS20	rs61322716	8	57012275	A	G	-0.36795	0.0535582	0.0124633	6.41e-12	23235	TRUE	0.00202722	47.1942
eqtl-a-ENSG00000009413	REV3L	rs17539385	6	111724502	A	C	-0.270407	0.0303993	0.0396941	5.82e-19	28920	TRUE	0.0027285	79.1186
eqtl-a-ENSG00000009413	REV3L	rs77627779	6	111539925	G	C	0.110465	0.0199425	0.0985984	3.04e-08	30688	TRUE	0.000998821	30.6805
eqtl-a-ENSG00000009724	MASP2	rs12755574	1	11093894	A	G	-0.13651	0.0146932	0.794816	1.53e-20	24721	TRUE	0.0034795	86.31
eqtl-a-ENSG00000009830	POMT2	rs369901	14	77726516	G	A	0.127831	0.0139009	0.239664	3.72e-20	30279	TRUE	0.00278505	84.5586
eqtl-a-ENSG00000009830	POMT2	rs8177537	14	77787695	T	G	0.430591	0.0202325	0.0923782	1.67e-100	30817	TRUE	0.0144845	452.9
eqtl-a-ENSG00000010219	DYRK4	rs10128984	12	4696290	C	T	0.158081	0.0187041	0.886335	2.87e-17	30721	TRUE	0.00231975	71.4262
eqtl-a-ENSG00000010219	DYRK4	rs4766260	12	4706341	G	A	0.2939	0.0117027	0.450919	3.52e-139	30721	TRUE	0.0201171	630.665
eqtl-a-ENSG00000010278	CD9	rs6489692	12	6217918	A	G	-0.397574	0.0119064	0.635702	1e-200	26445	TRUE	0.0404572	1114.92
eqtl-a-ENSG00000010278	CD9	rs11610292	12	6429103	T	C	0.249631	0.0241231	0.0645858	4.26e-25	26855	TRUE	0.00397171	107.078
eqtl-a-ENSG00000010310	GIPR	rs12972094	19	46165604	A	C	-0.105033	0.0139357	0.238604	4.8e-14	31141	TRUE	0.00182083	56.8023
eqtl-a-ENSG00000010322	NISCH	rs11710485	3	52530976	A	G	0.131136	0.0199833	0.0980508	5.3e-11	31240	TRUE	0.00137658	43.0608
eqtl-a-ENSG00000010322	NISCH	rs613519	3	52468940	C	T	0.256327	0.027174	0.94981	3.99e-21	31684	TRUE	0.00280042	88.9722
eqtl-a-ENSG00000010379	SLC6A13	rs16929352	12	417321	A	T	0.20127	0.0344063	0.0307999	4.92e-09	27091	TRUE	0.00126156	34.2176
eqtl-a-ENSG00000010379	SLC6A13	rs111918306	12	359233	G	A	0.203014	0.0333691	0.0328057	1.17e-09	25542	TRUE	0.00144704	37.0108
eqtl-a-ENSG00000010438	PRSS3	rs714804	9	33689684	G	T	-0.159947	0.0274526	0.0493227	5.66e-09	13436	TRUE	0.00252011	33.9407
eqtl-a-ENSG00000010610	CD4	rs7296859	12	6894164	G	C	-0.345248	0.0125524	0.69135	1.55e-166	30902	TRUE	0.0238956	756.451
eqtl-a-ENSG00000010610	CD4	rs2855535	12	6911437	C	T	-0.330496	0.0337072	0.96801	1.07e-22	29989	TRUE	0.00319547	96.1298
eqtl-a-ENSG00000010610	CD4	rs1050629	12	6857289	A	G	-0.3885	0.0336857	0.0319467	8.97e-31	31181	TRUE	0.00424768	133.003
eqtl-a-ENSG00000010704	HFE	rs4291093	6	26081724	A	G	0.0730277	0.0124152	0.644038	4.05e-09	31568	TRUE	0.00109483	34.5971
eqtl-a-ENSG00000010810	FYN	rs1067141	6	112055276	C	T	-0.103944	0.0144213	0.21663	5.69e-13	31184	TRUE	0.00166317	51.9472
eqtl-a-ENSG00000010810	FYN	rs1474466	6	112098264	G	A	-0.144223	0.0118545	0.47667	4.7e-34	31565	TRUE	0.00466729	148.005
eqtl-a-ENSG00000010818	HIVEP2	rs1467816	6	143268256	T	G	-0.110542	0.0123675	0.359608	3.96e-19	31476	TRUE	0.00253169	79.8846
eqtl-a-ENSG00000010818	HIVEP2	rs197476	6	143075614	G	A	-0.0853919	0.012366	0.638308	5.01e-12	31675	TRUE	0.00150316	47.6812
eqtl-a-ENSG00000011021	CLCN6	rs4845876	1	11824242	C	A	-0.219281	0.0129142	0.704574	1.16e-64	31684	TRUE	0.00901764	288.297
eqtl-a-ENSG00000011021	CLCN6	rs17376426	1	11908167	T	C	-0.16689	0.029199	0.0433297	1.09e-08	29227	TRUE	0.00111649	32.6659
eqtl-a-ENSG00000011021	CLCN6	rs114941496	1	11826085	A	G	0.879524	0.0246914	0.0565031	1e-200	28587	TRUE	0.0424986	1268.74
eqtl-a-ENSG00000011405	PIK3C2A	rs11024110	11	17028390	A	T	-0.40354	0.0124059	0.310554	1e-200	26080	TRUE	0.0389886	1057.99
eqtl-a-ENSG00000011405	PIK3C2A	rs9794853	11	17074520	A	G	0.407448	0.0455432	0.0172805	3.68e-19	25351	TRUE	0.00314726	80.0319
eqtl-a-ENSG00000011405	PIK3C2A	rs61763073	11	17136398	C	T	0.237339	0.04271	0.0197675	2.75e-08	20394	TRUE	0.00151189	30.8771
eqtl-a-ENSG00000011422	PLAUR	rs4251818	19	44171283	T	C	-0.108862	0.0146208	0.208557	9.64e-14	31355	TRUE	0.00176497	55.4348
eqtl-a-ENSG00000011422	PLAUR	rs4760	19	44153100	G	A	0.199316	0.017283	0.135973	9.06e-31	30333	TRUE	0.00436547	132.99
eqtl-a-ENSG00000011485	PPP5C	rs78169904	19	46899888	C	T	0.203282	0.0360417	0.0279918	1.7e-08	25063	TRUE	0.00126766	31.8092
eqtl-a-ENSG00000011485	PPP5C	rs62136099	19	46847901	T	C	-0.632054	0.0122046	0.276046	1e-200	31567	TRUE	0.0783093	2681.85
eqtl-a-ENSG00000011523	CEP68	rs1009358	2	65276452	C	T	-0.373633	0.0118252	0.384191	1e-200	26492	TRUE	0.0363156	998.253
eqtl-a-ENSG00000011523	CEP68	rs7592468	2	65224648	G	A	0.106469	0.0160956	0.162821	3.73e-11	26480	TRUE	0.00164967	43.7521
eqtl-a-ENSG00000012048	BRCA1	rs33933393	17	41317432	T	C	0.350198	0.0121313	0.349269	3.08e-183	28796	TRUE	0.0281249	833.264
eqtl-a-ENSG00000012061	ERCC1	rs4511641	19	45993568	C	A	0.0718333	0.0120578	0.583486	2.56e-09	31141	TRUE	0.00113838	35.4885
eqtl-a-ENSG00000012061	ERCC1	rs3212985	19	45913086	G	C	0.277519	0.0146681	0.200951	7.83e-80	31350	TRUE	0.0112894	357.94
eqtl-a-ENSG00000012061	ERCC1	rs4572514	19	45903766	C	T	-0.495187	0.015998	0.153027	1e-200	31010	TRUE	0.0299703	958.03
eqtl-a-ENSG00000012124	CD22	rs12327820	19	35814384	C	A	0.302255	0.0185224	0.114435	7.33e-60	26609	TRUE	0.0099083	266.269
eqtl-a-ENSG00000012223	LTF	rs111863112	3	46449863	A	G	-0.327281	0.050658	0.0139577	1.04e-10	14962	TRUE	0.00278193	41.7338
eqtl-a-ENSG00000012232	EXTL3	rs13258975	8	28688042	A	G	0.0925959	0.0162646	0.158826	1.25e-08	31560	TRUE	0.00102592	32.4093
eqtl-a-ENSG00000012779	ALOX5	rs35300270	10	45892260	T	C	-0.377516	0.0245202	0.061758	1.74e-53	31355	TRUE	0.00750317	237.025
eqtl-a-ENSG00000012779	ALOX5	rs4949006	10	46012620	T	C	0.31782	0.0118458	0.599027	1.45e-158	31684	TRUE	0.0222145	719.791
eqtl-a-ENSG00000012983	MAP4K5	rs8181933	14	50865620	C	A	0.133146	0.012446	0.652181	1.04e-26	30157	TRUE	0.00378062	114.437
eqtl-a-ENSG00000013583	HEBP1	rs7294444	12	13101454	T	G	0.365089	0.011724	0.594085	1e-200	26609	TRUE	0.0351619	969.646
eqtl-a-ENSG00000013583	HEBP1	rs11834741	12	13144492	T	C	-0.212702	0.0251064	0.0594474	2.41e-17	26494	TRUE	0.00270179	71.7698
eqtl-a-ENSG00000013725	CD6	rs34383631	11	60793330	T	C	-0.362353	0.0119724	0.366096	1e-200	31355	TRUE	0.028385	915.954
eqtl-a-ENSG00000013725	CD6	rs477537	11	60859624	C	A	0.102292	0.0122968	0.629913	8.89e-17	31231	TRUE	0.00221081	69.1945
eqtl-a-ENSG00000013725	CD6	rs55753183	11	60789643	C	A	-0.156928	0.0125247	0.3367	5.14e-36	31563	TRUE	0.00494918	156.978
eqtl-a-ENSG00000014138	POLA2	rs1877450	11	64991754	A	G	0.557147	0.017425	0.875784	1e-200	31223	TRUE	0.031705	1022.27
eqtl-a-ENSG00000014216	CAPN1	rs72932837	11	64876740	T	C	-0.43205	0.0139484	0.218012	1e-200	31569	TRUE	0.0294955	959.382
eqtl-a-ENSG00000014257	ACP3	rs75594491	3	132057013	T	C	0.300856	0.0293994	0.042487	1.41e-24	11830	TRUE	0.00877461	104.705
eqtl-a-ENSG00000014257	ACP3	rs73211940	3	131937607	A	G	-0.877731	0.0166557	0.121449	1e-200	30876	TRUE	0.0825223	2776.96
eqtl-a-ENSG00000014257	ACP3	rs61792777	3	131982101	A	C	0.282075	0.0127566	0.300981	2.42e-108	21817	TRUE	0.0219199	488.899
eqtl-a-ENSG00000014824	SLC30A9	rs111311484	4	42035678	T	C	0.21612	0.0351513	0.02946	7.84e-10	24593	TRUE	0.00153472	37.7983
eqtl-a-ENSG00000014824	SLC30A9	rs139876401	4	42172494	G	A	-0.936005	0.038251	0.0237913	3.07e-132	23892	TRUE	0.0244494	598.735
eqtl-a-ENSG00000014824	SLC30A9	rs6816870	4	42109339	T	G	0.28295	0.0261746	0.0542198	3.09e-27	30820	TRUE	0.00377731	116.851
eqtl-a-ENSG00000015532	XYLT2	rs58692908	17	48413454	T	A	-0.198465	0.0147955	0.199638	5.01e-41	31568	TRUE	0.00566752	179.921
eqtl-a-ENSG00000017260	ATP2C1	rs852213	3	130659991	G	C	0.08808	0.0135481	0.739971	7.96e-11	21313	TRUE	0.00197921	42.2627
eqtl-a-ENSG00000017260	ATP2C1	rs2669858	3	130665531	G	A	0.236909	0.0154134	0.178519	2.59e-53	31680	TRUE	0.00740209	236.232
eqtl-a-ENSG00000017797	RALBP1	rs151292345	18	9426376	T	C	-0.202371	0.0309479	0.0383437	6.18e-11	26617	TRUE	0.0016039	42.7564
eqtl-a-ENSG00000017797	RALBP1	rs144777059	18	9532706	T	C	-0.215161	0.0357025	0.028533	1.67e-09	24386	TRUE	0.00148711	36.3157
eqtl-a-ENSG00000017797	RALBP1	rs117549632	18	9439544	C	T	1.03652	0.0207312	0.0757599	1e-200	31230	TRUE	0.0741127	2499.65
eqtl-a-ENSG00000017797	RALBP1	rs62088916	18	9617586	T	C	0.667196	0.0437419	0.0185579	1.57e-52	25309	TRUE	0.00910883	232.636
eqtl-a-ENSG00000017797	RALBP1	rs11876700	18	9520003	G	C	0.453951	0.0226838	0.0721484	4.33e-89	31569	TRUE	0.0125271	400.46
eqtl-a-ENSG00000018280	SLC11A1	rs2382818	2	219155907	T	A	0.20403	0.0120684	0.392233	4.06e-64	31558	TRUE	0.0089756	285.799
eqtl-a-ENSG00000018280	SLC11A1	rs62182083	2	219201193	A	T	-0.727194	0.0185826	0.103192	1e-200	31676	TRUE	0.0461161	1531.3
eqtl-a-ENSG00000019102	VSIG2	rs12293621	11	124612828	C	A	0.152212	0.0135422	0.258014	2.6e-29	31684	TRUE	0.00397147	126.326
eqtl-a-ENSG00000019186	CYP24A1	rs6097757	20	52686403	T	C	0.0891685	0.0129378	0.302304	5.5e-12	30427	TRUE	0.00155871	47.4978
eqtl-a-ENSG00000019186	CYP24A1	rs912505	20	52776841	G	A	-0.222227	0.0142852	0.218328	1.44e-54	30427	TRUE	0.00789081	241.987
eqtl-a-ENSG00000019991	HGF	rs2057938	7	81377040	T	C	0.101705	0.0140583	0.767258	4.67e-13	31242	TRUE	0.00167245	52.3349
eqtl-a-ENSG00000020633	RUNX3	rs1984520	1	25237986	T	C	-0.166719	0.0122247	0.373314	2.38e-42	31684	TRUE	0.00583595	185.98
eqtl-a-ENSG00000020633	RUNX3	rs4320727	1	25351581	A	G	-0.0684496	0.012323	0.631309	2.78e-08	31684	TRUE	0.000972851	30.8519
eqtl-a-ENSG00000021355	SERPINB1	rs160666	6	2774052	C	A	0.116817	0.012855	0.307941	1.02e-19	31684	TRUE	0.00259955	82.5735
eqtl-a-ENSG00000021355	SERPINB1	rs6915667	6	2910529	G	A	-0.238339	0.0181452	0.120908	2.07e-39	31562	TRUE	0.00543669	172.52
eqtl-a-ENSG00000021355	SERPINB1	rs15286	6	2833739	G	A	-0.490809	0.0126272	0.72207	1e-200	31355	TRUE	0.0459692	1510.72
eqtl-a-ENSG00000023171	GRAMD1B	rs10893036	11	123297570	A	G	-0.262953	0.0157749	0.167737	2.2e-62	25738	TRUE	0.0106803	277.836
eqtl-a-ENSG00000023171	GRAMD1B	rs2282561	11	123280309	T	C	0.176336	0.0195633	0.10254	2e-19	26196	TRUE	0.00309185	81.239
eqtl-a-ENSG00000023171	GRAMD1B	rs55837399	11	123330774	T	A	0.311765	0.0148475	0.193113	6.9e-98	25751	TRUE	0.0168338	440.874
eqtl-a-ENSG00000023171	GRAMD1B	rs35923643	11	123355391	G	A	0.298945	0.0145061	0.20576	2.32e-94	26079	TRUE	0.0160241	424.666
eqtl-a-ENSG00000023228	NDUFS1	rs7570646	2	206993133	G	A	-0.0877294	0.0121394	0.397481	4.95e-13	21996	TRUE	0.00236877	52.2223
eqtl-a-ENSG00000023318	ERP44	rs9408993	9	102877633	G	A	-0.136676	0.0118559	0.481534	9.51e-31	27780	TRUE	0.00476114	132.888
eqtl-a-ENSG00000023445	BIRC3	rs17882391	11	102195124	G	A	-0.541483	0.0224506	0.0727977	1.59e-128	25213	TRUE	0.0225519	581.674
eqtl-a-ENSG00000023839	ABCC2	rs2756109	10	101558746	T	G	-0.21507	0.0118661	0.564358	2.04e-73	31470	TRUE	0.0103309	328.485
eqtl-a-ENSG00000023909	GCLM	rs72723192	1	94389345	T	C	0.229274	0.0158382	0.167055	1.72e-47	31191	TRUE	0.00667361	209.542
eqtl-a-ENSG00000025434	NR1H3	rs61897789	11	47181487	A	G	1.20542	0.0328157	0.0309845	1e-200	26376	TRUE	0.0486673	1349.21
eqtl-a-ENSG00000025434	NR1H3	rs3729949	11	47359954	T	C	-0.319185	0.0485246	0.0152301	4.77e-11	3086	TRUE	0.0138267	43.2394
eqtl-a-ENSG00000025434	NR1H3	rs79498485	11	47380995	T	C	-0.406331	0.0161362	0.153876	6.4e-140	28464	TRUE	0.0217918	634.055
eqtl-a-ENSG00000025434	NR1H3	rs2697919	11	47371032	C	A	0.1993	0.0288644	0.95566	5.03e-12	31056	TRUE	0.00153277	47.6718
eqtl-a-ENSG00000025708	TYMP	rs4824114	22	51045744	G	C	0.178219	0.013291	0.728021	5.36e-41	18247	TRUE	0.00975759	179.782
eqtl-a-ENSG00000025708	TYMP	rs134970	22	50935082	C	T	0.417931	0.0116358	0.601374	1e-200	14198	TRUE	0.083295	1289.9
eqtl-a-ENSG00000025708	TYMP	rs56235139	22	50928876	A	G	-0.331094	0.0359315	0.0280605	3.12e-20	13738	TRUE	0.0061426	84.8963
eqtl-a-ENSG00000026025	VIM	rs165530	10	17281756	C	A	0.241527	0.0133396	0.735479	2.85e-73	14247	TRUE	0.0224927	327.782
eqtl-a-ENSG00000026103	FAS	rs7082101	10	90741615	A	C	-0.444004	0.0113413	0.460288	1e-200	30817	TRUE	0.0473782	1532.57
eqtl-a-ENSG00000026103	FAS	rs7095848	10	90714791	A	G	0.0835399	0.0118908	0.51839	2.13e-12	25316	TRUE	0.00194592	49.355
eqtl-a-ENSG00000026103	FAS	rs11202926	10	90777663	C	T	0.167387	0.0133084	0.271495	2.81e-36	30820	TRUE	0.00510664	158.184
eqtl-a-ENSG00000026297	RNASET2	rs112351919	6	167450453	T	C	0.638919	0.0231054	0.0674997	2.62e-168	26489	TRUE	0.0280569	764.596
eqtl-a-ENSG00000026297	RNASET2	rs76508332	6	167353961	T	C	-0.60244	0.0360541	0.0274772	1.12e-62	21254	TRUE	0.0129661	279.176
eqtl-a-ENSG00000026297	RNASET2	rs62436418	6	167345772	C	T	0.507935	0.0118675	0.334551	1e-200	26280	TRUE	0.065164	1831.74
eqtl-a-ENSG00000026508	CD44	rs507230	11	35129172	A	G	-0.143147	0.011872	0.535153	1.77e-33	31346	TRUE	0.00461663	145.375
eqtl-a-ENSG00000026508	CD44	rs927335	11	35250518	T	A	-0.198721	0.0121706	0.376359	6.24e-60	31563	TRUE	0.00837592	266.585
eqtl-a-ENSG00000026559	KCNG1	rs6020905	20	49624145	A	C	0.125099	0.0159453	0.83359	4.31e-15	31470	TRUE	0.00195208	61.5481
eqtl-a-ENSG00000026751	SLAMF7	rs3766370	1	160711477	T	C	-0.272842	0.0128152	0.297475	1.39e-100	31684	TRUE	0.0141047	453.257
eqtl-a-ENSG00000026950	BTN3A1	rs10946812	6	26344975	C	G	0.462071	0.0114998	0.401857	1e-200	31684	TRUE	0.0484855	1614.39
eqtl-a-ENSG00000027075	PRKCH	rs76537762	14	62015885	A	G	-0.136841	0.0248458	0.0609784	3.64e-08	31568	TRUE	0.00095998	30.3319
eqtl-a-ENSG00000027075	PRKCH	rs767755	14	61874448	A	G	-0.11959	0.0130328	0.706603	4.47e-20	31684	TRUE	0.00265046	84.1951
eqtl-a-ENSG00000027075	PRKCH	rs1088683	14	61978571	T	C	0.0939928	0.0129155	0.696055	3.4e-13	29767	TRUE	0.00177607	52.9587
eqtl-a-ENSG00000027697	IFNGR1	rs2807886	6	137603161	C	T	0.075452	0.0125904	0.664631	2.06e-09	31355	TRUE	0.00114409	35.9116
eqtl-a-ENSG00000027697	IFNGR1	rs13211559	6	137627629	A	G	0.169091	0.0295572	0.0422374	1.06e-08	31355	TRUE	0.00104269	32.7255
eqtl-a-ENSG00000027697	IFNGR1	rs11754268	6	137540335	T	C	-0.241928	0.0138938	0.234754	6.62e-68	28704	TRUE	0.0104526	303.18
eqtl-a-ENSG00000028116	VRK2	rs3732136	2	58387000	T	C	-0.395033	0.0128004	0.282116	1e-200	26225	TRUE	0.0350438	952.328
eqtl-a-ENSG00000028137	TNFRSF1B	rs6697733	1	12242458	C	T	-0.260892	0.0141151	0.223582	2.82e-76	31345	TRUE	0.0107815	341.606
eqtl-a-ENSG00000029534	ANK1	rs11989912	8	41616478	A	G	-0.111735	0.0125468	0.338027	5.31e-19	31567	TRUE	0.00250605	79.3022
eqtl-a-ENSG00000029534	ANK1	rs4736819	8	41509915	T	C	0.249087	0.0117634	0.543505	1.63e-99	31566	TRUE	0.0140053	448.341
eqtl-a-ENSG00000029725	RABEP1	rs9908460	17	5369324	A	G	0.385468	0.0126688	0.292935	1e-200	31231	TRUE	0.0287894	925.716
eqtl-a-ENSG00000029725	RABEP1	rs4115657	17	5085893	T	C	-0.573261	0.0111987	0.608491	1e-200	31681	TRUE	0.0763937	2620.25
eqtl-a-ENSG00000030110	BAK1	rs7752472	6	33623221	G	C	0.157684	0.027627	0.0486732	1.15e-08	14262	TRUE	0.00227896	32.5722
eqtl-a-ENSG00000030110	BAK1	rs210163	6	33561164	T	C	-0.166604	0.0130654	0.711784	3.06e-37	14259	TRUE	0.0112749	162.579
eqtl-a-ENSG00000030110	BAK1	rs35144104	6	33463961	T	C	-0.409263	0.0120743	0.3409	1e-200	14263	TRUE	0.0745461	1148.74
eqtl-a-ENSG00000030582	GRN	rs114641762	17	42417164	A	C	0.478479	0.0203497	0.0905088	3.02e-122	28465	TRUE	0.0190522	552.814
eqtl-a-ENSG00000030582	GRN	rs12451763	17	42490912	T	C	-0.24202	0.0360798	0.0279042	1.97e-11	27921	TRUE	0.00160896	44.9928
eqtl-a-ENSG00000032219	ARID4A	rs10151525	14	58772018	G	A	0.373847	0.0256435	0.0562312	3.84e-48	30648	TRUE	0.00688699	212.522
eqtl-a-ENSG00000033178	UBA6	rs12498800	4	68511316	A	G	0.144502	0.0121871	0.3823	1.98e-32	27233	TRUE	0.00513588	140.577
eqtl-a-ENSG00000033627	ATP6V0A1	rs3760387	17	40608536	T	G	0.312016	0.0230779	0.0706528	1.19e-41	31684	TRUE	0.00573618	182.782
eqtl-a-ENSG00000034053	APBA2	rs28628664	15	29359671	T	C	-0.0986759	0.0164941	0.153413	2.2e-09	31067	TRUE	0.00115071	35.788
eqtl-a-ENSG00000034053	APBA2	rs12101582	15	29034720	C	G	-0.0701118	0.0119031	0.475556	3.86e-09	24814	TRUE	0.00139624	34.6918
eqtl-a-ENSG00000034053	APBA2	rs1540642	15	29234864	C	T	0.407409	0.0174392	0.128705	1.05e-120	31185	TRUE	0.0172	545.733
eqtl-a-ENSG00000034152	MAP2K3	rs8074866	17	21190527	T	C	-0.0955484	0.0125667	0.336886	2.88e-14	30803	TRUE	0.00187326	57.8064
eqtl-a-ENSG00000034510	TMSB10	rs1000919	2	85096481	T	C	-0.19605	0.0171901	0.137759	3.96e-30	14261	TRUE	0.00903824	130.052
eqtl-a-ENSG00000035403	VCL	rs11815936	10	75764623	C	T	0.128919	0.0137543	0.75281	7.04e-21	31231	TRUE	0.00280512	87.8474
eqtl-a-ENSG00000035403	VCL	rs2279648	10	75867193	T	G	-0.706367	0.0169752	0.125164	1e-200	31684	TRUE	0.0518182	1731.42
eqtl-a-ENSG00000035664	DAPK2	rs113453908	15	64159176	T	C	0.114288	0.0153574	0.183153	9.93e-14	25524	TRUE	0.00216509	55.3773
eqtl-a-ENSG00000035664	DAPK2	rs332280	15	64314274	T	C	0.343563	0.0164829	0.85144	1.74e-96	31352	TRUE	0.013668	434.428
eqtl-a-ENSG00000035687	ADSS2	rs6662181	1	244474571	A	G	-0.375238	0.0119635	0.363515	1e-200	29939	TRUE	0.031814	983.712
eqtl-a-ENSG00000035687	ADSS2	rs4658635	1	244529403	G	A	-0.164567	0.0141113	0.771671	1.99e-31	30714	TRUE	0.00440855	135.995
eqtl-a-ENSG00000035687	ADSS2	rs7524456	1	244544786	G	A	0.157676	0.0120955	0.396294	7.66e-39	30721	TRUE	0.00550114	169.924
eqtl-a-ENSG00000035862	TIMP2	rs1384364	17	76852828	G	A	0.469469	0.0152049	0.826299	1e-200	26395	TRUE	0.0348591	953.265
eqtl-a-ENSG00000035862	TIMP2	rs6501264	17	76904160	T	C	-0.0962231	0.0119441	0.446762	7.87e-16	25942	TRUE	0.00249553	64.8961
eqtl-a-ENSG00000035928	RFC1	rs6835111	4	39361069	G	A	0.247578	0.0117477	0.466022	1.36e-98	31349	TRUE	0.0139696	444.11
eqtl-a-ENSG00000036448	MYOM2	rs62478453	8	2066477	G	A	1.02396	0.0202004	0.0798105	1e-200	31569	TRUE	0.0752665	2569.32
eqtl-a-ENSG00000036448	MYOM2	rs186777105	8	2114805	G	A	-0.449279	0.0357709	0.0281717	3.5e-36	23196	TRUE	0.00675485	157.738
eqtl-a-ENSG00000036448	MYOM2	rs4876254	8	1971299	A	G	0.126651	0.0119597	0.56555	3.32e-26	31017	TRUE	0.00360255	112.137
eqtl-a-ENSG00000036448	MYOM2	rs3824184	8	2046002	A	G	0.59767	0.0161971	0.143833	1e-200	31564	TRUE	0.0413537	1361.51
eqtl-a-ENSG00000036448	MYOM2	rs116914025	8	2000823	T	C	0.295838	0.0474464	0.0159467	4.51e-10	26302	TRUE	0.00147595	38.8748
eqtl-a-ENSG00000036448	MYOM2	rs111994531	8	2123793	G	A	-0.784235	0.0356929	0.0276501	5.36e-107	26395	TRUE	0.0179612	482.721
eqtl-a-ENSG00000036530	CYP46A1	rs12895121	14	100166714	G	C	-0.121756	0.012443	0.349172	1.3e-22	13755	TRUE	0.00691285	95.7343
eqtl-a-ENSG00000036565	SLC18A1	rs56268521	8	20130102	A	G	0.217138	0.02697	0.051087	8.21e-16	31529	TRUE	0.00205167	64.816
eqtl-a-ENSG00000036565	SLC18A1	rs78299715	8	19905904	G	C	0.159939	0.0225041	0.0753794	1.19e-12	31196	TRUE	0.00161653	50.5077
eqtl-a-ENSG00000036565	SLC18A1	rs73210887	8	20010261	T	G	0.432951	0.0114286	0.438179	1e-200	31191	TRUE	0.0439872	1435.04
eqtl-a-ENSG00000037042	TUBG2	rs62078424	17	40880264	T	C	0.164903	0.011842	0.528637	4.44e-44	26487	TRUE	0.00726786	193.898
eqtl-a-ENSG00000037280	FLT4	rs2387281	5	179988283	T	C	-0.417708	0.018799	0.891347	2.22e-109	24875	TRUE	0.0194616	493.675
eqtl-a-ENSG00000037280	FLT4	rs35987647	5	180081196	A	G	-0.161291	0.0207339	0.090181	7.3e-15	19014	TRUE	0.00317252	60.508
eqtl-a-ENSG00000037897	METTL1	rs10877016	12	58167992	G	A	0.150749	0.0125054	0.339392	1.83e-33	23313	TRUE	0.00619465	145.304
eqtl-a-ENSG00000038002	AGA	rs55894716	4	178336508	C	T	-0.762272	0.0232097	0.065362	1e-200	31237	TRUE	0.0333786	1078.58
eqtl-a-ENSG00000038002	AGA	rs4690512	4	178325212	G	A	-0.466003	0.014293	0.797905	1e-200	30902	TRUE	0.0332549	1062.92
eqtl-a-ENSG00000038002	AGA	rs28667638	4	178292969	G	T	-0.313251	0.0323597	0.0348175	3.65e-22	31240	TRUE	0.00299064	93.7018
eqtl-a-ENSG00000038382	TRIO	rs1697170	5	14248207	T	G	0.377924	0.027145	0.049914	4.63e-44	31026	TRUE	0.00620867	193.821
eqtl-a-ENSG00000038427	VCAN	rs309560	5	82832139	G	C	-0.0841617	0.0118825	0.497509	1.41e-12	31569	TRUE	0.00158658	50.1633
eqtl-a-ENSG00000038532	CLEC16A	rs741177	16	11145648	T	C	0.250052	0.0174451	0.132206	1.35e-46	26275	TRUE	0.00775869	205.438
eqtl-a-ENSG00000038945	MSR1	rs1480139	8	16084696	T	G	0.113469	0.0132973	0.274857	1.42e-17	30307	TRUE	0.00239686	72.8113
eqtl-a-ENSG00000038945	MSR1	rs433235	8	16050240	C	T	-0.455097	0.0209484	0.0854034	1.2e-104	31470	TRUE	0.0147756	471.931
eqtl-a-ENSG00000039068	CDH1	rs36085011	16	68827720	A	G	0.224003	0.0330671	0.0334074	1.25e-11	29616	TRUE	0.00154709	45.8866
eqtl-a-ENSG00000039068	CDH1	rs11642362	16	68811307	C	T	0.337312	0.0116795	0.569345	2.09e-183	31467	TRUE	0.0258225	834.041
eqtl-a-ENSG00000040531	CTNS	rs222790	17	3531490	A	G	-0.437192	0.0138861	0.220096	1e-200	26945	TRUE	0.0354826	991.178
eqtl-a-ENSG00000040531	CTNS	rs9900963	17	3561697	A	G	-0.340935	0.0403077	0.022185	2.71e-17	24187	TRUE	0.00294919	71.5371
eqtl-a-ENSG00000040608	RTN4R	rs78426131	22	20144796	A	G	-0.108203	0.0161191	0.162214	1.91e-11	30902	TRUE	0.00145605	45.0577
eqtl-a-ENSG00000041357	PSMA4	rs931794	15	78826180	A	G	-0.272231	0.0123913	0.66408	5.62e-107	31644	TRUE	0.0150237	482.63
eqtl-a-ENSG00000042088	TDP1	rs34389786	14	90459358	G	A	0.412581	0.0322934	0.0347893	2.23e-37	28588	TRUE	0.0056772	163.215
eqtl-a-ENSG00000042088	TDP1	rs7154092	14	90406002	G	T	0.188098	0.0120867	0.60776	1.31e-54	29857	TRUE	0.00804633	242.172
eqtl-a-ENSG00000042286	AIFM2	rs6480442	10	71900246	T	C	-0.313673	0.0120159	0.373688	3.2e-150	31565	TRUE	0.0211329	681.419
eqtl-a-ENSG00000042493	CAPG	rs11696093	2	85636195	C	T	0.51407	0.0120177	0.318688	1e-200	14260	TRUE	0.113724	1829.54
eqtl-a-ENSG00000042493	CAPG	rs76812146	2	85522163	A	T	-0.81904	0.0252289	0.0547886	1e-200	14167	TRUE	0.0692424	1053.79
eqtl-a-ENSG00000042832	TG	rs2069568	8	134108453	T	C	-0.100129	0.0118935	0.47119	3.8e-17	31466	TRUE	0.00224741	70.8717
eqtl-a-ENSG00000042832	TG	rs2467959	8	133785737	C	T	0.357912	0.0116082	0.560901	1e-200	31355	TRUE	0.0294269	950.594
eqtl-a-ENSG00000042980	ADAM28	rs397667	8	24141928	T	C	-0.1064	0.0165867	0.848736	1.41e-10	31228	TRUE	0.00131597	41.1467
eqtl-a-ENSG00000042980	ADAM28	rs892587	8	24214935	A	C	-0.287866	0.0120271	0.378908	1.33e-126	31559	TRUE	0.0178288	572.837
eqtl-a-ENSG00000043514	TRIT1	rs80342257	1	40354973	C	T	0.346644	0.0352409	0.0291803	7.86e-23	31120	TRUE	0.00309946	96.7488
eqtl-a-ENSG00000043514	TRIT1	rs150780735	1	40221806	T	C	0.46905	0.0499515	0.0143136	6e-21	17371	TRUE	0.0050503	88.164
eqtl-a-ENSG00000043514	TRIT1	rs230288	1	40260447	G	A	0.583833	0.0170604	0.870969	1e-200	27310	TRUE	0.0411189	1171.03
eqtl-a-ENSG00000043591	ADRB1	rs117648943	10	115846302	G	A	0.333394	0.0508727	0.0138373	5.62e-11	5926	TRUE	0.00719529	42.9338
eqtl-a-ENSG00000043591	ADRB1	rs4917675	10	115799477	C	T	0.338727	0.0135939	0.242343	4.82e-137	26609	TRUE	0.0228016	620.839
eqtl-a-ENSG00000044115	CTNNA1	rs9885516	5	137989342	A	G	-0.898479	0.0112969	0.258487	1e-200	31516	TRUE	0.167159	6325.13
eqtl-a-ENSG00000044115	CTNNA1	rs28745577	5	138200565	A	G	0.386191	0.0478569	0.0156404	7.05e-16	23361	TRUE	0.00277981	65.1145
eqtl-a-ENSG00000044115	CTNNA1	rs144275506	5	138300241	T	C	0.276151	0.0466212	0.0165304	3.16e-09	21792	TRUE	0.00160742	35.0822
eqtl-a-ENSG00000044115	CTNNA1	rs62381198	5	138179171	T	C	0.648098	0.0407005	0.0214675	4.36e-57	27767	TRUE	0.00904909	253.542
eqtl-a-ENSG00000044115	CTNNA1	rs34358742	5	138274559	A	G	-0.918242	0.0460685	0.0165065	2.14e-88	19393	TRUE	0.0200749	397.248
eqtl-a-ENSG00000044574	HSPA5	rs149411756	9	127900635	G	A	-0.115796	0.0183599	0.118937	2.84e-10	31568	TRUE	0.0012585	39.7758
eqtl-a-ENSG00000044574	HSPA5	rs8759	9	127998651	T	C	0.623614	0.0418637	0.020312	3.49e-50	25334	TRUE	0.00868291	221.882
eqtl-a-ENSG00000047365	ARAP2	rs7657166	4	36069805	A	G	-0.0830677	0.0131235	0.288098	2.45e-10	26410	TRUE	0.00151474	40.062
eqtl-a-ENSG00000047365	ARAP2	rs28530750	4	36312542	A	G	-0.799213	0.0300415	0.0388887	6.14e-156	26004	TRUE	0.0264959	707.699
eqtl-a-ENSG00000047579	DTNBP1	rs7756497	6	15441925	T	C	0.653483	0.0208299	0.0832516	1e-200	31353	TRUE	0.0304363	984.162
eqtl-a-ENSG00000047579	DTNBP1	rs62396144	6	15536762	A	G	-0.297224	0.0179846	0.122429	2.36e-61	31354	TRUE	0.00863588	273.111
eqtl-a-ENSG00000047617	ANO2	rs10849364	12	6072011	A	G	0.101172	0.0134646	0.26465	5.74e-14	23374	TRUE	0.00240964	56.4542
eqtl-a-ENSG00000048392	RRM2B	rs1037700	8	103250775	C	G	-0.281927	0.0219585	0.0788321	9.89e-38	31314	TRUE	0.0052366	164.832
eqtl-a-ENSG00000048392	RRM2B	rs2853231	8	103251997	A	G	-0.264871	0.0135444	0.251005	3.67e-85	31430	TRUE	0.0120213	382.403
eqtl-a-ENSG00000048462	TNFRSF17	rs12597429	16	12062396	C	T	-0.117954	0.0123746	0.358037	1.54e-21	31684	TRUE	0.00285943	90.8522
eqtl-a-ENSG00000049089	COL9A2	rs78453743	1	40778854	T	C	-0.398672	0.0246616	0.0608924	8.79e-59	30735	TRUE	0.00843099	261.313
eqtl-a-ENSG00000049167	ERCC8	rs4647162	5	60169405	G	T	0.385826	0.0117786	0.387272	1e-200	31559	TRUE	0.0328815	1072.92
eqtl-a-ENSG00000049192	ADAMTS6	rs171531	5	64788843	A	G	-0.335501	0.0119142	0.61715	1.83e-174	23726	TRUE	0.0323412	792.905
eqtl-a-ENSG00000049239	H6PD	rs6577563	1	9291666	C	T	-0.46313	0.0115447	0.393136	1e-200	31522	TRUE	0.0485738	1609.21
eqtl-a-ENSG00000049239	H6PD	rs72643827	1	9397865	C	G	0.241365	0.0348069	0.030042	4.09e-12	30516	TRUE	0.00157328	48.0828
eqtl-a-ENSG00000049239	H6PD	rs2275457	1	9427869	A	G	-0.0973031	0.0153441	0.816184	2.28e-10	27359	TRUE	0.00146768	40.2104
eqtl-a-ENSG00000049239	H6PD	rs74512616	1	9280050	T	C	-0.329154	0.0341893	0.0310724	6.13e-22	26010	TRUE	0.00355085	92.6797
eqtl-a-ENSG00000049247	UTS2	rs60102794	1	7846146	T	C	1.25051	0.0377138	0.0236655	1e-200	25081	TRUE	0.0419949	1099.36
eqtl-a-ENSG00000049247	UTS2	rs34878017	1	8004440	C	T	-0.201387	0.0158977	0.16621	8.92e-37	23674	TRUE	0.00673269	160.457
eqtl-a-ENSG00000049249	TNFRSF9	rs4908488	1	8024592	C	T	0.131395	0.016412	0.154916	1.19e-15	31683	TRUE	0.00201897	64.0925
eqtl-a-ENSG00000049249	TNFRSF9	rs17229038	1	8003009	T	C	-0.396594	0.0314275	0.0368204	1.65e-36	29097	TRUE	0.0054432	159.237
eqtl-a-ENSG00000049249	TNFRSF9	rs34947804	1	7924023	T	C	0.0851175	0.0144448	0.216019	3.8e-09	31568	TRUE	0.00109873	34.7206
eqtl-a-ENSG00000049249	TNFRSF9	rs9657975	1	7996338	T	C	-0.578394	0.0379404	0.0248262	1.78e-52	28236	TRUE	0.00816358	232.388
eqtl-a-ENSG00000049759	NEDD4L	rs6566924	18	55704088	C	T	-0.231247	0.012276	0.643899	3.74e-79	31684	TRUE	0.0110755	354.822
eqtl-a-ENSG00000049759	NEDD4L	rs17064741	18	55975160	G	A	-0.234113	0.01319	0.274533	1.74e-70	31682	TRUE	0.00984582	315.017
eqtl-a-ENSG00000049860	HEXB	rs17647023	5	74062358	T	G	0.0760076	0.0137655	0.248084	3.36e-08	9187	TRUE	0.00330763	30.4814
eqtl-a-ENSG00000049860	HEXB	rs7704467	5	73944109	G	A	-0.148071	0.0123175	0.637435	2.76e-33	9188	TRUE	0.0154845	144.478
eqtl-a-ENSG00000049860	HEXB	rs820866	5	73978701	A	G	0.2776	0.0118075	0.574109	3.18e-122	9182	TRUE	0.0567804	552.622
eqtl-a-ENSG00000050165	DKK3	rs11022069	11	11892816	T	C	0.419226	0.0362596	0.0274432	6.43e-31	23248	TRUE	0.00571709	133.664
eqtl-a-ENSG00000050165	DKK3	rs12575803	11	12024576	T	G	-0.289987	0.0185477	0.114275	4.22e-55	26493	TRUE	0.00914233	244.424
eqtl-a-ENSG00000050165	DKK3	rs988667	11	12010581	C	T	-0.7189	0.0179361	0.111233	1e-200	26494	TRUE	0.0571698	1606.38
eqtl-a-ENSG00000050438	SLC4A8	rs7958092	12	51792345	A	C	-0.351521	0.0186295	0.112129	2.05e-79	31228	TRUE	0.0112728	356.018
eqtl-a-ENSG00000050438	SLC4A8	rs10506301	12	51768664	A	G	0.123415	0.0124332	0.649791	3.2e-23	31355	TRUE	0.00313257	98.5241
eqtl-a-ENSG00000050555	LAMC3	rs102993	9	134015072	G	T	-0.0917569	0.0134735	0.264403	9.73e-12	31300	TRUE	0.00147955	46.3755
eqtl-a-ENSG00000050555	LAMC3	rs2050465	9	133915854	C	G	0.417491	0.0114031	0.465275	1e-200	21336	TRUE	0.0591117	1340.32
eqtl-a-ENSG00000050748	MAPK9	rs7729984	5	179697535	T	C	-0.38274	0.0116911	0.595519	1e-200	31313	TRUE	0.0330945	1071.69
eqtl-a-ENSG00000050748	MAPK9	rs6871598	5	179596733	C	A	0.0910152	0.0119702	0.561529	2.88e-14	28249	TRUE	0.00204237	57.8088
eqtl-a-ENSG00000050767	COL23A1	rs3812092	5	177674431	A	G	-0.123124	0.0147756	0.202443	7.88e-17	14248	TRUE	0.00484987	69.4279
eqtl-a-ENSG00000050767	COL23A1	rs686282	5	177907371	G	A	-0.236724	0.0125499	0.674987	2.32e-79	14256	TRUE	0.0243501	355.749
eqtl-a-ENSG00000050767	COL23A1	rs540371	5	178010868	G	A	0.0823988	0.0118833	0.499037	4.1e-12	14254	TRUE	0.00336177	48.0736
eqtl-a-ENSG00000050767	COL23A1	rs9329048	5	178116343	C	T	0.0686287	0.0124006	0.358082	3.13e-08	11496	TRUE	0.0026572	30.6232
eqtl-a-ENSG00000050820	BCAR1	rs28595463	16	75281235	T	C	0.391015	0.0186532	0.111071	1.45e-97	30859	TRUE	0.0140397	439.392
eqtl-a-ENSG00000051180	RAD51	rs184955282	15	40947834	T	C	0.229567	0.0339672	0.0316018	1.4e-11	27423	TRUE	0.00166288	45.6739
eqtl-a-ENSG00000051382	PIK3CB	rs9809657	3	138605971	G	T	-0.07036	0.0118916	0.489148	3.28e-09	31567	TRUE	0.00110779	35.0061
eqtl-a-ENSG00000051523	CYBA	rs1049254	16	88709828	G	A	-0.311347	0.0119909	0.621911	1.22e-148	10094	TRUE	0.0626099	674.062
eqtl-a-ENSG00000051523	CYBA	rs12597572	16	88656044	G	A	-0.17596	0.0151207	0.189292	2.67e-31	14261	TRUE	0.00940653	135.401
eqtl-a-ENSG00000053108	FSTL4	rs149584	5	132862372	A	G	-0.140692	0.0125271	0.662081	2.87e-29	31141	TRUE	0.00403413	126.128
eqtl-a-ENSG00000053371	AKR7A2	rs2227295	1	19638309	G	A	0.364734	0.0131441	0.735737	1.79e-169	31261	TRUE	0.0240392	769.951
eqtl-a-ENSG00000053371	AKR7A2	rs4912063	1	19602167	T	C	0.121696	0.0127417	0.68224	1.28e-21	31562	TRUE	0.00288191	91.2159
eqtl-a-ENSG00000053918	KCNQ1	rs34847331	11	2501159	T	C	-0.114385	0.0119565	0.561696	1.1e-21	31080	TRUE	0.00293611	91.5171
eqtl-a-ENSG00000054219	LY75	rs12692574	2	160759705	C	T	0.462974	0.0287565	0.956	2.55e-58	25443	TRUE	0.0100849	259.183
eqtl-a-ENSG00000054219	LY75	rs62175229	2	160677559	T	C	0.373933	0.0115956	0.567998	1e-200	26405	TRUE	0.0378913	1039.84
eqtl-a-ENSG00000054277	OPN3	rs72768044	1	241807644	C	G	0.327241	0.0340273	0.0313793	6.78e-22	22600	TRUE	0.00407566	92.4788
eqtl-a-ENSG00000054277	OPN3	rs658729	1	241775724	T	C	0.471522	0.0118505	0.652313	1e-200	23173	TRUE	0.0639509	1583.04
eqtl-a-ENSG00000054277	OPN3	rs114793187	1	241838364	C	T	-0.107155	0.0155593	0.177249	5.7e-12	17896	TRUE	0.00264326	47.4238
eqtl-a-ENSG00000054356	PTPRN	rs6717249	2	220243295	A	G	0.151019	0.0205703	0.90817	2.11e-13	31684	TRUE	0.00169826	53.8957
eqtl-a-ENSG00000054356	PTPRN	rs2276638	2	220145286	T	C	0.484302	0.0159429	0.154765	1e-200	31683	TRUE	0.0283011	922.721
eqtl-a-ENSG00000054654	SYNE2	rs1760988	14	64696813	G	A	-0.301804	0.0117108	0.557555	1.86e-146	30836	TRUE	0.0210845	664.123
eqtl-a-ENSG00000054654	SYNE2	rs113865408	14	64222686	C	T	-0.284232	0.0366062	0.0270546	8.18e-15	24987	TRUE	0.002407	60.284
eqtl-a-ENSG00000054654	SYNE2	rs7152280	14	64380738	T	A	-0.104496	0.0123097	0.631969	2.09e-17	31265	TRUE	0.00229957	72.0571
eqtl-a-ENSG00000054967	RELT	rs11824050	11	73011106	A	C	0.477692	0.0136368	0.226596	1e-200	31684	TRUE	0.0372846	1227
eqtl-a-ENSG00000054983	GALC	rs12883745	14	88307639	G	A	0.0936786	0.0130526	0.293029	7.14e-13	31569	TRUE	0.00162899	51.5062
eqtl-a-ENSG00000054983	GALC	rs77593588	14	88391492	G	A	-0.512083	0.0156393	0.160301	1e-200	30159	TRUE	0.0343288	1072.06
eqtl-a-ENSG00000055070	SZRD1	rs149561	1	16797485	C	T	-0.0853258	0.0122102	0.614974	2.79e-12	30314	TRUE	0.00160832	48.83
eqtl-a-ENSG00000055070	SZRD1	rs6603859	1	16706075	T	G	-0.15786	0.0118412	0.522442	1.52e-40	30647	TRUE	0.00576572	177.715
eqtl-a-ENSG00000055118	KCNH2	rs3735076	7	150557748	A	G	-0.0953666	0.0128116	0.312845	9.77e-14	31684	TRUE	0.00174577	55.4062
eqtl-a-ENSG00000055118	KCNH2	rs2072413	7	150647969	T	C	0.249123	0.0135515	0.251769	1.78e-75	25857	TRUE	0.0129014	337.924
eqtl-a-ENSG00000055332	EIF2AK2	rs4670679	2	37475976	C	G	0.0888642	0.0118904	0.520912	7.81e-14	31567	TRUE	0.00176628	55.8513
eqtl-a-ENSG00000055332	EIF2AK2	rs12621276	2	37299145	A	G	-0.288161	0.013391	0.257657	1.03e-102	31684	TRUE	0.0144047	463.038
eqtl-a-ENSG00000055732	MCOLN3	rs12119445	1	85467130	A	G	-0.244511	0.0128492	0.297982	9.74e-81	31470	TRUE	0.0113757	362.09
eqtl-a-ENSG00000055955	ITIH4	rs2240916	3	52859212	A	T	-0.742089	0.0159233	0.140943	1e-200	26493	TRUE	0.0757696	2171.77
eqtl-a-ENSG00000055955	ITIH4	rs62255371	3	52747321	G	A	0.473393	0.0114467	0.40584	1e-200	26609	TRUE	0.0603948	1710.21
eqtl-a-ENSG00000056736	IL17RB	rs79589055	3	53794134	A	G	0.136616	0.0144722	0.213763	3.74e-21	30077	TRUE	0.00295403	89.1056
eqtl-a-ENSG00000056736	IL17RB	rs709324	3	53899565	C	T	-0.279971	0.0123378	0.340374	5.35e-114	31684	TRUE	0.0159922	514.9
eqtl-a-ENSG00000056972	TRAF3IP2	rs7766190	6	111905066	C	T	0.369076	0.0120206	0.642114	1e-200	31684	TRUE	0.0288939	942.653
eqtl-a-ENSG00000057252	SOAT1	rs34727092	1	179253127	A	G	-0.482576	0.0129279	0.26106	1e-200	31567	TRUE	0.0422749	1393.31
eqtl-a-ENSG00000057252	SOAT1	rs10913734	1	179319868	T	C	-0.505487	0.0156132	0.16128	1e-200	31684	TRUE	0.0320229	1048.11
eqtl-a-ENSG00000057593	F7	rs561241	13	113760034	C	T	-0.117044	0.0179377	0.125514	6.8e-11	22049	TRUE	0.00192725	42.5721
eqtl-a-ENSG00000057608	GDI2	rs4747997	10	5708077	T	G	-0.487961	0.0136775	0.22376	1e-200	14170	TRUE	0.0824197	1272.61
eqtl-a-ENSG00000057608	GDI2	rs12780246	10	5898205	A	G	-0.169793	0.012168	0.381655	2.97e-44	9176	TRUE	0.0207792	194.673
eqtl-a-ENSG00000057663	ATG5	rs74525730	6	106715445	C	T	-0.122287	0.0205434	0.0922319	2.64e-09	31354	TRUE	0.00112884	35.4314
eqtl-a-ENSG00000058091	CDK14	rs9690523	7	90214383	G	T	0.115882	0.0141218	0.229415	2.29e-16	31470	TRUE	0.00213514	67.3324
eqtl-a-ENSG00000058668	ATP2B4	rs16852249	1	203704459	C	T	0.12784	0.0153812	0.182195	9.46e-17	31017	TRUE	0.00222222	69.0757
eqtl-a-ENSG00000058729	RIOK2	rs36044512	5	96610765	C	T	-0.140931	0.0244961	0.0628444	8.76e-09	31569	TRUE	0.00104738	33.0972
eqtl-a-ENSG00000058729	RIOK2	rs31009	5	96484612	G	C	-0.126001	0.0179186	0.125757	2.04e-12	29694	TRUE	0.00166245	49.4437
eqtl-a-ENSG00000058729	RIOK2	rs432482	5	96488207	T	C	-0.263538	0.0116957	0.505342	1.97e-112	31564	TRUE	0.0158311	507.699
eqtl-a-ENSG00000059377	TBXAS1	rs740149	7	139645624	G	A	0.49357	0.0213682	0.0813769	4.83e-118	31355	TRUE	0.0167312	533.499
eqtl-a-ENSG00000059377	TBXAS1	rs2240395	7	139718147	G	C	-0.412889	0.0118041	0.373303	1e-200	31077	TRUE	0.0378784	1223.41
eqtl-a-ENSG00000059377	TBXAS1	rs193951	7	139650610	C	T	-0.0741867	0.0123129	0.369809	1.69e-09	16636	TRUE	0.00217739	36.2977
eqtl-a-ENSG00000059588	TARBP1	rs6697268	1	234607375	T	C	-0.212225	0.0220461	0.0785824	6.19e-22	31684	TRUE	0.00291623	92.6621
eqtl-a-ENSG00000059588	TARBP1	rs594646	1	234456245	A	T	0.145348	0.0126	0.329824	8.75e-31	31668	TRUE	0.00418442	133.061
eqtl-a-ENSG00000059588	TARBP1	rs11587679	1	234438434	G	A	-0.126913	0.0231124	0.0712479	3.99e-08	31567	TRUE	0.000954276	30.1505
eqtl-a-ENSG00000059588	TARBP1	rs12078194	1	234534763	T	C	-0.0929007	0.0134491	0.265868	4.93e-12	31355	TRUE	0.00151944	47.7116
eqtl-a-ENSG00000059588	TARBP1	rs500513	1	234610539	G	C	0.328695	0.0115851	0.482444	4.46e-177	26486	TRUE	0.0294963	804.922
eqtl-a-ENSG00000059758	CDK17	rs3759366	12	96704979	A	C	-0.122117	0.0140288	0.233598	3.18e-18	31181	TRUE	0.00242419	75.7676
eqtl-a-ENSG00000059804	SLC2A3	rs7967655	12	8069058	A	G	-0.122065	0.0150921	0.808537	6.08e-16	24516	TRUE	0.00266119	65.4105
eqtl-a-ENSG00000059804	SLC2A3	rs7304465	12	8142798	T	C	-0.316719	0.0116208	0.528336	1.47e-163	28917	TRUE	0.0250442	742.756
eqtl-a-ENSG00000060140	STYK1	rs2002156	12	10711112	G	A	-0.0783779	0.0135604	0.259549	7.47e-09	31529	TRUE	0.00105845	33.4052
eqtl-a-ENSG00000060140	STYK1	rs7297091	12	10820776	T	C	0.169567	0.0120564	0.598331	6.27e-45	31644	TRUE	0.00621226	197.797
eqtl-a-ENSG00000060237	WNK1	rs7311290	12	964551	A	T	0.0767432	0.0119087	0.530839	1.16e-10	26492	TRUE	0.00156515	41.5258
eqtl-a-ENSG00000060237	WNK1	rs11064103	12	766741	T	C	-0.107922	0.0133027	0.274713	4.95e-16	25827	TRUE	0.00254192	65.8123
eqtl-a-ENSG00000060491	OGFR	rs11696245	20	61428423	C	A	-0.193584	0.011826	0.462139	3.16e-60	23894	TRUE	0.01109	267.933
eqtl-a-ENSG00000060971	ACAA1	rs112719644	3	38160851	C	A	0.307882	0.041758	0.0206637	1.67e-13	14258	TRUE	0.0037982	54.3536
eqtl-a-ENSG00000060971	ACAA1	rs61095322	3	38168125	C	A	-0.454077	0.0272625	0.0491582	2.75e-62	14263	TRUE	0.0190788	277.375
eqtl-a-ENSG00000060982	BCAT1	rs11047735	12	25129588	T	C	0.280249	0.0128177	0.296403	5.7e-106	31684	TRUE	0.0148636	478.014
eqtl-a-ENSG00000060982	BCAT1	rs7305924	12	25066607	T	G	0.192042	0.0118305	0.539295	2.96e-59	31300	TRUE	0.00834836	263.487
eqtl-a-ENSG00000060982	BCAT1	rs12821357	12	24927604	G	A	0.22295	0.0292901	0.0429676	2.7e-14	26021	TRUE	0.00222169	57.9348
eqtl-a-ENSG00000060982	BCAT1	rs2200509	12	24970588	G	T	-0.680746	0.0159014	0.854974	1e-200	31684	TRUE	0.0546812	1832.62
eqtl-a-ENSG00000061273	HDAC7	rs11837686	12	48195052	C	T	-0.254617	0.0274428	0.0491687	1.72e-20	31240	TRUE	0.00274797	86.0776
eqtl-a-ENSG00000061273	HDAC7	rs7972177	12	48178513	G	A	0.108359	0.0129622	0.299478	6.3e-17	31683	TRUE	0.00220084	69.8787
eqtl-a-ENSG00000061938	TNK2	rs2278034	3	195596907	C	T	0.144397	0.011843	0.508438	3.41e-34	26606	TRUE	0.0055564	148.648
eqtl-a-ENSG00000061938	TNK2	rs113021491	3	195630374	A	G	0.196038	0.0335125	0.0325224	4.93e-09	23430	TRUE	0.00145835	34.216
eqtl-a-ENSG00000062282	DGAT2	rs60677263	11	75513888	G	A	-0.380882	0.0195277	0.10057	1e-84	31569	TRUE	0.0119074	380.409
eqtl-a-ENSG00000062822	POLD1	rs57887481	19	50852830	T	C	0.0783029	0.0142964	0.222416	4.33e-08	13925	TRUE	0.00214967	29.9944
eqtl-a-ENSG00000063046	EIF4B	rs7957445	12	53408580	G	A	-0.406228	0.0154591	0.829679	3.48e-152	11158	TRUE	0.0582784	690.388
eqtl-a-ENSG00000063046	EIF4B	rs10437946	12	53442396	T	C	-0.107465	0.0139252	0.239062	1.19e-14	11491	TRUE	0.00515618	59.5464
eqtl-a-ENSG00000063127	SLC6A16	rs181344	19	49831246	C	T	0.27056	0.01286	0.705715	2.88e-98	31568	TRUE	0.0138277	442.606
eqtl-a-ENSG00000063127	SLC6A16	rs35042238	19	49872941	T	C	0.159551	0.0165143	0.1522	4.41e-22	31353	TRUE	0.00296831	93.3364
eqtl-a-ENSG00000063176	SPHK2	rs10426317	19	49148781	T	C	-0.254143	0.0128593	0.70384	6.15e-87	31299	TRUE	0.0123255	390.566
eqtl-a-ENSG00000063180	CA11	rs8102492	19	49140809	C	A	-0.194521	0.0137734	0.756663	2.75e-45	11407	TRUE	0.0171851	199.423
eqtl-a-ENSG00000063438	AHRR	rs2244029	5	311478	C	T	-0.215977	0.0128849	0.701981	4.63e-63	30935	TRUE	0.0090007	280.947
eqtl-a-ENSG00000063660	GPC1	rs62187173	2	241374428	C	T	-0.110386	0.0119684	0.435312	2.88e-20	23239	TRUE	0.00364713	85.0586
eqtl-a-ENSG00000063761	ADCK1	rs78617489	14	78168368	A	G	1.76901	0.0238463	0.0470315	1e-200	29835	TRUE	0.15573	5502.87
eqtl-a-ENSG00000063761	ADCK1	rs79322622	14	78381284	T	C	-0.271134	0.0197313	0.099732	5.74e-43	30077	TRUE	0.00623884	188.811
eqtl-a-ENSG00000063854	HAGH	rs238678	16	1872722	G	A	-0.504094	0.0164387	0.856514	1e-200	28703	TRUE	0.031722	940.281
eqtl-a-ENSG00000063854	HAGH	rs3760034	16	1875103	A	G	0.173759	0.020632	0.0910985	3.71e-17	31025	TRUE	0.00228091	70.9225
eqtl-a-ENSG00000064012	CASP8	rs73045343	2	202017408	A	G	-0.14767	0.0167137	0.14802	9.97e-19	31354	TRUE	0.00248351	78.057
eqtl-a-ENSG00000064012	CASP8	rs7560328	2	202164837	C	A	0.312158	0.0118923	0.605761	7.35e-152	31350	TRUE	0.0215049	688.953
eqtl-a-ENSG00000064270	ATP2C2	rs7350833	16	84414164	C	G	0.36304	0.0126811	0.295526	2.98e-180	26600	TRUE	0.0298906	819.525
eqtl-a-ENSG00000064300	NGFR	rs2671661	17	47528562	C	T	-0.0978389	0.0134991	0.737337	4.24e-13	27069	TRUE	0.00193687	52.5269
eqtl-a-ENSG00000064393	HIPK2	rs28469460	7	139378750	T	C	0.106663	0.0123192	0.633489	4.78e-18	31256	TRUE	0.0023927	74.9609
eqtl-a-ENSG00000064547	LPAR2	rs145528890	19	19807659	A	G	0.319999	0.0478309	0.0156805	2.23e-11	13238	TRUE	0.00336971	44.7522
eqtl-a-ENSG00000064547	LPAR2	rs78176666	19	19636702	C	T	-0.635262	0.0154642	0.156939	1e-200	27845	TRUE	0.0571413	1687.41
eqtl-a-ENSG00000064547	LPAR2	rs6511047	19	19772373	A	G	0.252027	0.0323647	0.965109	6.85e-15	25324	TRUE	0.0023888	60.6341
eqtl-a-ENSG00000064601	CTSA	rs6017717	20	44603963	C	G	0.228323	0.0160228	0.162395	4.5e-46	31566	TRUE	0.00639173	203.046
eqtl-a-ENSG00000064651	SLC12A2	rs17764730	5	127357526	T	C	-0.276057	0.0140273	0.22654	3.2e-86	31644	TRUE	0.0120913	387.277
eqtl-a-ENSG00000064655	EYA2	rs1572053	20	45526660	G	A	-0.0769218	0.0122549	0.621613	3.46e-10	30645	TRUE	0.00128399	39.3959
eqtl-a-ENSG00000064687	ABCA7	rs113337161	19	1055718	T	C	-0.637627	0.0220318	0.0744293	3.62e-184	20500	TRUE	0.0392544	837.512
eqtl-a-ENSG00000064687	ABCA7	rs150244663	19	1021639	T	C	-0.691631	0.0420869	0.0200239	1.1e-60	17396	TRUE	0.0152868	270.026
eqtl-a-ENSG00000064886	CHI3L2	rs1056825	1	111785930	C	T	0.226957	0.0127273	0.690086	3.96e-71	30935	TRUE	0.0101747	317.97
eqtl-a-ENSG00000064886	CHI3L2	rs76275224	1	111823994	T	C	0.90592	0.025941	0.0510606	1e-200	30491	TRUE	0.0384594	1219.49
eqtl-a-ENSG00000064886	CHI3L2	rs41312686	1	111741188	T	C	0.829542	0.0170641	0.118171	1e-200	29328	TRUE	0.0745711	2363.09
eqtl-a-ENSG00000064886	CHI3L2	rs663034	1	111673356	G	A	0.0708477	0.0123372	0.633458	9.31e-09	26228	TRUE	0.00125576	32.975
eqtl-a-ENSG00000064886	CHI3L2	rs12404497	1	111842693	A	G	-0.0930258	0.0160273	0.164698	6.46e-09	24390	TRUE	0.00137935	33.6861
eqtl-a-ENSG00000064989	CALCRL	rs8176580	2	188335246	C	T	-0.314422	0.0125138	0.317036	2.59e-139	31684	TRUE	0.0195362	631.277
eqtl-a-ENSG00000065154	OAT	rs2176139	10	126149715	A	G	-0.0794675	0.0131048	0.710404	1.33e-09	26440	TRUE	0.00138884	36.7693
eqtl-a-ENSG00000065154	OAT	rs9422943	10	126084645	A	G	-0.464256	0.0165711	0.142515	1.03e-172	31527	TRUE	0.0242913	784.847
eqtl-a-ENSG00000065154	OAT	rs2491159	10	126090562	C	T	0.159568	0.0118487	0.470275	2.45e-41	31528	TRUE	0.00571956	181.352
eqtl-a-ENSG00000065320	NTN1	rs7219198	17	9149392	C	G	-0.148821	0.013294	0.273447	4.33e-29	25491	TRUE	0.00489216	125.309
eqtl-a-ENSG00000065361	ERBB3	rs11171739	12	56470625	T	C	0.246761	0.0119706	0.600093	2.05e-94	30971	TRUE	0.0135347	424.906
eqtl-a-ENSG00000065534	MYLK	rs56193997	3	123417546	C	T	-0.241047	0.0205966	0.0909761	1.23e-31	28801	TRUE	0.00473309	136.956
eqtl-a-ENSG00000065559	MAP2K4	rs12451415	17	12006780	A	G	0.151902	0.0144226	0.215337	6.14e-26	14260	TRUE	0.00771889	110.912
eqtl-a-ENSG00000065613	SLK	rs10883952	10	105723183	T	C	-0.287742	0.0117083	0.546871	2.28e-133	28749	TRUE	0.0205763	603.933
eqtl-a-ENSG00000065613	SLK	rs4918073	10	105693927	A	G	0.149947	0.0243357	0.0637124	7.21e-10	30862	TRUE	0.00122865	37.9629
eqtl-a-ENSG00000065615	CYB5R4	rs62419648	6	84476928	T	C	0.30361	0.0429544	0.0195118	1.57e-12	23551	TRUE	0.00211684	49.9551
eqtl-a-ENSG00000065618	COL17A1	rs10883958	10	105736284	A	G	-0.280453	0.0150872	0.813203	3.96e-77	31569	TRUE	0.0108272	345.522
eqtl-a-ENSG00000065621	GSTO2	rs276203	10	106039303	G	A	0.307919	0.0122475	0.345184	1.76e-139	31300	TRUE	0.0197948	632.048
eqtl-a-ENSG00000065675	PRKCQ	rs2007252	10	6614332	C	T	0.091613	0.0121313	0.601334	4.29e-14	31231	TRUE	0.00182273	57.0258
eqtl-a-ENSG00000065675	PRKCQ	rs2255088	10	6625378	C	T	-0.232627	0.0128848	0.296415	7.28e-73	30902	TRUE	0.0104381	325.939
eqtl-a-ENSG00000065675	PRKCQ	rs658230	10	6508563	G	A	-0.0851247	0.0118821	0.49705	7.84e-13	31684	TRUE	0.00161727	51.3213
eqtl-a-ENSG00000065833	ME1	rs9359562	6	84231828	G	A	-0.10515	0.0118911	0.529312	9.35e-19	31566	TRUE	0.00247104	78.1892
eqtl-a-ENSG00000065882	TBC1D1	rs6531595	4	37894646	C	A	0.0880319	0.0147826	0.797161	2.6e-09	27305	TRUE	0.0012971	35.4606
eqtl-a-ENSG00000065882	TBC1D1	rs2261414	4	37841430	T	C	0.173039	0.0148197	0.199581	1.69e-31	31300	TRUE	0.00433688	136.327
eqtl-a-ENSG00000065882	TBC1D1	rs933819	4	38026106	T	C	-0.0997108	0.0118934	0.471418	5.13e-17	31299	TRUE	0.00224062	70.2821
eqtl-a-ENSG00000065882	TBC1D1	rs73236866	4	37983981	T	A	0.401515	0.0177835	0.123311	7.16e-113	30601	TRUE	0.0163855	509.731
eqtl-a-ENSG00000065883	CDK13	rs13239106	7	40020954	C	T	0.287521	0.0122176	0.352861	1.87e-122	31353	TRUE	0.0173574	553.783
eqtl-a-ENSG00000065883	CDK13	rs73394665	7	40145521	A	G	0.0989363	0.0162241	0.159738	1.07e-09	31467	TRUE	0.00118038	37.1845
eqtl-a-ENSG00000065989	PDE4A	rs10416139	19	10627322	T	C	-0.0977132	0.0138699	0.242111	1.85e-12	30745	TRUE	0.0016117	49.6285
eqtl-a-ENSG00000065989	PDE4A	rs147394556	19	10447203	T	C	0.52817	0.0529871	0.0126896	2.11e-23	3428	TRUE	0.0281681	99.301
eqtl-a-ENSG00000065989	PDE4A	rs77376335	19	10532458	C	T	-0.34701	0.0208894	0.0872306	5.73e-62	31568	TRUE	0.00866573	275.934
eqtl-a-ENSG00000066032	CTNNA2	rs9309560	2	80767037	C	T	-0.223318	0.0117745	0.470951	3.23e-80	25570	TRUE	0.0138728	359.69
eqtl-a-ENSG00000066056	TIE1	rs7520981	1	43760070	C	T	0.0742468	0.0124734	0.348693	2.65e-09	31237	TRUE	0.00113298	35.4289
eqtl-a-ENSG00000066230	SLC9A3	rs61741226	5	468643	C	T	0.270884	0.0215916	0.0818437	4.2e-36	8342	TRUE	0.0185186	157.359
eqtl-a-ENSG00000066230	SLC9A3	rs76165197	5	413148	C	T	0.674747	0.0142766	0.183853	1e-200	8679	TRUE	0.204691	2233.22
eqtl-a-ENSG00000066294	CD84	rs115503831	1	160567590	T	C	0.789779	0.0487382	0.014861	4.69e-59	26507	TRUE	0.00980913	262.567
eqtl-a-ENSG00000066294	CD84	rs2050523	1	160471844	G	A	-0.7209	0.022383	0.92911	1e-200	31315	TRUE	0.0320633	1037.26
eqtl-a-ENSG00000066294	CD84	rs11265403	1	160414093	G	T	0.168412	0.0146038	0.207674	9.1e-31	31526	TRUE	0.00420066	132.98
eqtl-a-ENSG00000066382	MPPED2	rs640245	11	30393360	T	C	0.0826918	0.0118952	0.477526	3.61e-12	31470	TRUE	0.00153327	48.323
eqtl-a-ENSG00000066382	MPPED2	rs3781852	11	30600383	T	G	0.268809	0.0133802	0.259923	9.03e-90	31340	TRUE	0.0127147	403.585
eqtl-a-ENSG00000066468	FGFR2	rs7911440	10	123194558	G	A	-0.424398	0.0113876	0.463853	1e-200	31564	TRUE	0.0421491	1388.85
eqtl-a-ENSG00000066468	FGFR2	rs146997064	10	123341714	A	G	0.333256	0.0421885	0.0202236	2.81e-15	24755	TRUE	0.00251427	62.3925
eqtl-a-ENSG00000066923	STAG3	rs80044214	7	99809032	T	C	-0.643115	0.0294514	0.0412024	1.04e-105	27566	TRUE	0.0170037	476.797
eqtl-a-ENSG00000066923	STAG3	rs1122598	7	99699436	A	G	-0.54613	0.0155277	0.161001	1e-200	27190	TRUE	0.0435157	1236.93
eqtl-a-ENSG00000066926	FECH	rs144606835	18	55330585	A	G	-0.303715	0.0431217	0.0193581	1.88e-12	19720	TRUE	0.00250924	49.6017
eqtl-a-ENSG00000066926	FECH	rs143721454	18	55173489	A	C	-0.339029	0.0447634	0.0179283	3.62e-14	20637	TRUE	0.00277189	57.3569
eqtl-a-ENSG00000066926	FECH	rs1062010	18	55215573	C	A	0.846972	0.0153511	0.144543	1e-200	31683	TRUE	0.0876578	3043.91
eqtl-a-ENSG00000066926	FECH	rs35281475	18	55343687	T	C	-0.475723	0.0388507	0.023788	1.79e-34	30508	TRUE	0.00489066	149.928
eqtl-a-ENSG00000067182	TNFRSF1A	rs1800692	12	6442346	G	A	-0.37004	0.0118546	0.619212	1e-200	31075	TRUE	0.0304021	974.306
eqtl-a-ENSG00000067606	PRKCZ	rs146870325	1	2155210	A	G	0.429631	0.0442955	0.018268	3.04e-22	22159	TRUE	0.00422748	94.066
eqtl-a-ENSG00000067606	PRKCZ	rs626479	1	2110260	A	G	-0.205266	0.0130728	0.284868	1.47e-55	27066	TRUE	0.00902682	246.527
eqtl-a-ENSG00000067900	ROCK1	rs117013620	18	18570452	T	C	0.434181	0.0480842	0.0154723	1.72e-19	10601	TRUE	0.00763242	81.5183
eqtl-a-ENSG00000067955	CBFB	rs76435020	16	67085287	A	G	-0.178148	0.0308878	0.0385262	8.03e-09	31025	TRUE	0.00107105	33.2629
eqtl-a-ENSG00000068024	HDAC4	rs925738	2	240241255	T	C	-0.250436	0.0119123	0.410854	4.01e-98	31683	TRUE	0.0137581	441.952
eqtl-a-ENSG00000068024	HDAC4	rs79040455	2	239970530	C	T	-0.782687	0.0320312	0.034301	7.23e-132	25847	TRUE	0.0225788	597.03
eqtl-a-ENSG00000068654	POLR1A	rs11679343	2	86335208	C	T	0.308668	0.016071	0.841088	3.26e-82	31684	TRUE	0.0115088	368.867
eqtl-a-ENSG00000068878	PSME4	rs77215245	2	54119870	C	T	0.18353	0.0251853	0.0591338	3.17e-13	31236	TRUE	0.00169718	53.0997
eqtl-a-ENSG00000068878	PSME4	rs2293360	2	54196772	G	T	-0.539868	0.0201807	0.0910772	1.18e-157	31569	TRUE	0.022167	715.608
eqtl-a-ENSG00000068903	SIRT2	rs2015	19	39369369	G	T	0.113098	0.0121311	0.39624	1.13e-20	31299	TRUE	0.00276933	86.9124
eqtl-a-ENSG00000069020	MAST4	rs10471698	5	66500000	G	A	-0.37946	0.0129598	0.273798	1.87e-188	14263	TRUE	0.0566989	857.185
eqtl-a-ENSG00000069020	MAST4	rs152630	5	66354787	G	A	-0.104701	0.0161384	0.161777	8.71e-11	14263	TRUE	0.00294232	42.0843
eqtl-a-ENSG00000069329	VPS35	rs10468399	16	46784220	A	G	0.214586	0.0161977	0.158469	4.65e-40	31566	TRUE	0.00552928	175.497
eqtl-a-ENSG00000069399	BCL3	rs1531517	19	45242173	A	G	0.141585	0.024612	0.0622122	8.79e-09	31351	TRUE	0.00105446	33.0912
eqtl-a-ENSG00000069667	RORA	rs62003261	15	60761489	C	T	-0.191588	0.0158883	0.166673	1.75e-33	31254	TRUE	0.00463085	145.397
eqtl-a-ENSG00000069667	RORA	rs341398	15	61128890	A	G	0.0691337	0.0121873	0.390225	1.41e-08	31256	TRUE	0.00102845	32.1764
eqtl-a-ENSG00000069696	DRD4	rs72844713	11	606770	T	C	-0.391447	0.0243563	0.0625523	4.02e-58	23973	TRUE	0.0106597	258.278
eqtl-a-ENSG00000069702	TGFBR3	rs1805115	1	92149139	T	C	0.125557	0.0155729	0.176576	7.48e-16	31684	TRUE	0.00204745	65.0003
eqtl-a-ENSG00000069849	ATP1B3	rs7616903	3	141618833	A	G	0.143219	0.0168013	0.146228	1.54e-17	31248	TRUE	0.00231998	72.6587
eqtl-a-ENSG00000069849	ATP1B3	rs1053970	3	141645272	C	T	-0.0865223	0.0133364	0.273226	8.71e-11	31256	TRUE	0.00134481	42.0873
eqtl-a-ENSG00000069869	NEDD4	rs12101804	15	56276168	A	T	0.964238	0.0258488	0.0508437	1e-200	29788	TRUE	0.0446291	1391.42
eqtl-a-ENSG00000069869	NEDD4	rs117280067	15	56274991	G	A	0.464494	0.0318057	0.0357756	2.65e-48	28960	TRUE	0.0073108	213.265
eqtl-a-ENSG00000069869	NEDD4	rs17238531	15	56283412	T	C	-0.384727	0.0487644	0.0150578	3.03e-15	11218	TRUE	0.00551799	62.2332
eqtl-a-ENSG00000069869	NEDD4	rs72732238	15	56090807	C	T	-0.175044	0.0253864	0.0581638	5.37e-12	30039	TRUE	0.00158023	47.5405
eqtl-a-ENSG00000069869	NEDD4	rs62046379	15	56299233	A	G	0.387853	0.0235382	0.0672517	5.33e-61	31684	TRUE	0.00849654	271.494
eqtl-a-ENSG00000069956	MAPK6	rs11550439	15	52311511	T	C	-0.0977346	0.0171173	0.140305	1.13e-08	11073	TRUE	0.00293551	32.5948
eqtl-a-ENSG00000069974	RAB27A	rs8026414	15	55507621	C	A	0.131685	0.0144716	0.213917	9.08e-20	27116	TRUE	0.00304432	82.7956
eqtl-a-ENSG00000069974	RAB27A	rs56042059	15	55556773	C	G	-0.203282	0.0151759	0.186754	6.45e-41	31527	TRUE	0.00565902	179.416
eqtl-a-ENSG00000070019	GUCY2C	rs117424151	12	14896899	T	C	-0.262206	0.0457411	0.0171868	9.89e-09	23189	TRUE	0.00141506	32.8575
eqtl-a-ENSG00000070019	GUCY2C	rs149577965	12	14908457	A	G	0.217888	0.0339289	0.031686	1.35e-10	31024	TRUE	0.00132755	41.2381
eqtl-a-ENSG00000070019	GUCY2C	rs11056020	12	14700233	G	C	0.309413	0.0120003	0.377194	1.35e-146	31354	TRUE	0.0207629	664.76
eqtl-a-ENSG00000070081	NUCB2	rs214099	11	17291210	C	T	-0.408213	0.0115943	0.588105	1e-200	14260	TRUE	0.0799768	1239.43
eqtl-a-ENSG00000070081	NUCB2	rs2634463	11	17344899	C	T	0.0958889	0.0134564	0.734676	1.03e-12	14263	TRUE	0.00354752	50.7713
eqtl-a-ENSG00000070214	SLC44A1	rs60750753	9	107942212	C	A	0.144478	0.0181544	0.121846	1.75e-15	31235	TRUE	0.00202357	63.3303
eqtl-a-ENSG00000070404	FSTL3	rs76345635	19	666811	C	G	-0.122015	0.0176285	0.13068	4.47e-12	19182	TRUE	0.00249126	47.9016
eqtl-a-ENSG00000070404	FSTL3	rs12986335	19	680845	G	A	-0.200071	0.0122591	0.6366	7.11e-60	23567	TRUE	0.0111755	266.326
eqtl-a-ENSG00000070501	POLB	rs2272733	8	42157902	C	T	0.368481	0.0174343	0.870181	3.74e-99	31300	TRUE	0.0140709	446.677
eqtl-a-ENSG00000070610	GBA2	rs61758533	9	35806616	T	C	-0.284581	0.0382414	0.0247401	9.93e-14	21425	TRUE	0.00257812	55.3737
eqtl-a-ENSG00000070610	GBA2	rs138786883	9	35649916	A	C	0.280405	0.0490518	0.0149107	1.09e-08	15269	TRUE	0.00213561	32.6742
eqtl-a-ENSG00000070610	GBA2	rs3750433	9	35680564	A	G	0.445322	0.0132135	0.250554	1e-200	31684	TRUE	0.034608	1135.76
eqtl-a-ENSG00000070610	GBA2	rs72727082	9	35841444	T	C	-0.199488	0.0283441	0.0460598	1.95e-12	27980	TRUE	0.00176723	49.531
eqtl-a-ENSG00000070610	GBA2	rs7851522	9	35821829	T	C	-0.27207	0.0430525	0.0194352	2.62e-10	31033	TRUE	0.00128523	39.9334
eqtl-a-ENSG00000070669	ASNS	rs10486008	7	97385344	G	A	-0.489595	0.0143638	0.197734	1e-200	31684	TRUE	0.0353716	1161.74
eqtl-a-ENSG00000070669	ASNS	rs17169244	7	97653404	G	A	-0.171206	0.0134146	0.264636	2.65e-37	31568	TRUE	0.00513334	162.875
eqtl-a-ENSG00000070669	ASNS	rs61198277	7	97571568	G	A	-0.788779	0.0232952	0.0645379	1e-200	27310	TRUE	0.0402899	1146.43
eqtl-a-ENSG00000070756	PABPC1	rs2173214	8	101821313	C	T	0.193264	0.0170817	0.139877	1.12e-29	6421	TRUE	0.0195463	127.969
eqtl-a-ENSG00000070759	TESK2	rs3219489	1	45797505	G	C	0.431367	0.0137923	0.224586	1e-200	31566	TRUE	0.0300571	978.122
eqtl-a-ENSG00000070759	TESK2	rs35645395	1	45987126	A	G	-0.252448	0.0432696	0.0192449	5.4e-09	13233	TRUE	0.00256569	34.034
eqtl-a-ENSG00000070759	TESK2	rs144360147	1	46028812	A	G	-0.202595	0.0315997	0.0367205	1.44e-10	25023	TRUE	0.00163998	41.1014
eqtl-a-ENSG00000070770	CSNK2A2	rs2731750	16	58213970	A	G	0.201101	0.0163078	0.156167	6.14e-35	31060	TRUE	0.00487209	152.058
eqtl-a-ENSG00000070831	CDC42	rs71638813	1	22311970	T	C	-0.357888	0.0118144	0.608203	1e-200	31456	TRUE	0.0283452	917.579
eqtl-a-ENSG00000070831	CDC42	rs2501294	1	22346870	C	G	-0.246502	0.0121453	0.37091	1.39e-91	18585	TRUE	0.0216841	411.887
eqtl-a-ENSG00000070831	CDC42	rs2744721	1	22487036	C	T	0.24787	0.0119667	0.599647	2.61e-95	31684	TRUE	0.0133603	429.014
eqtl-a-ENSG00000070915	SLC12A3	rs56228609	16	56987765	T	C	-0.107784	0.0128882	0.305591	6.11e-17	13925	TRUE	0.0049975	69.9297
eqtl-a-ENSG00000070915	SLC12A3	rs1865830	16	56874197	A	G	-0.0764091	0.0121236	0.401653	2.93e-10	14262	TRUE	0.0027774	39.7161
eqtl-a-ENSG00000070950	RAD18	rs657201	3	8964140	A	G	-0.108512	0.0133116	0.725894	3.59e-16	30516	TRUE	0.00217281	66.4456
eqtl-a-ENSG00000070950	RAD18	rs656626	3	8931984	C	A	-0.165166	0.0157508	0.829117	1e-25	30712	TRUE	0.0035676	109.953
eqtl-a-ENSG00000071054	MAP4K4	rs6733355	2	102338377	G	A	0.0775473	0.0127656	0.317808	1.24e-09	26280	TRUE	0.00140222	36.8993
eqtl-a-ENSG00000071073	MGAT4A	rs62158019	2	99316339	A	G	0.181131	0.0128649	0.302687	5.08e-45	31680	TRUE	0.0062184	198.219
eqtl-a-ENSG00000071082	RPL31	rs10934	2	101622728	T	C	-0.38261	0.0123952	0.315551	1e-200	14263	TRUE	0.0626196	952.675
eqtl-a-ENSG00000071127	WDR1	rs13441	4	10099340	C	T	-0.282053	0.0125368	0.680057	4.35e-112	31300	TRUE	0.0159139	506.128
eqtl-a-ENSG00000071242	RPS6KA2	rs4709112	6	166751839	G	A	0.213441	0.0134477	0.7399	9.87e-57	31684	TRUE	0.00788824	251.902
eqtl-a-ENSG00000071242	RPS6KA2	rs3799639	6	166954433	T	G	0.0993265	0.0134487	0.734309	1.52e-13	31683	TRUE	0.00171868	54.5434
eqtl-a-ENSG00000071242	RPS6KA2	rs13213697	6	167344583	G	A	-0.108629	0.0156573	0.174431	3.98e-12	31240	TRUE	0.00153843	48.1316
eqtl-a-ENSG00000071242	RPS6KA2	rs2769343	6	167359558	T	C	0.387969	0.0124563	0.309266	1e-200	31355	TRUE	0.0300107	970.037
eqtl-a-ENSG00000071246	VASH1	rs150259982	14	77211950	T	C	-0.290835	0.0477428	0.015748	1.12e-09	12314	TRUE	0.0030045	37.1028
eqtl-a-ENSG00000071246	VASH1	rs148403760	14	77181250	T	C	-0.538473	0.0390889	0.0234248	3.57e-43	19867	TRUE	0.0094615	189.748
eqtl-a-ENSG00000071246	VASH1	rs75816252	14	77219868	T	C	1.53582	0.0369676	0.0236561	1e-200	27881	TRUE	0.0582967	1725.87
eqtl-a-ENSG00000071246	VASH1	rs72735556	14	77177355	A	G	1.30087	0.0347912	0.0273772	1e-200	28306	TRUE	0.0470666	1397.97
eqtl-a-ENSG00000071246	VASH1	rs117912759	14	77308902	G	A	0.336284	0.0491578	0.0148305	7.88e-12	9087	TRUE	0.00512361	46.7877
eqtl-a-ENSG00000071246	VASH1	rs74071409	14	77128423	T	C	1.23082	0.0343974	0.0282471	1e-200	31237	TRUE	0.0393752	1280.29
eqtl-a-ENSG00000071246	VASH1	rs184768506	14	77212119	G	A	-0.370031	0.0399404	0.0225814	1.95e-20	21128	TRUE	0.00404606	85.8243
eqtl-a-ENSG00000071246	VASH1	rs78530169	14	77220193	G	A	-0.335973	0.0439117	0.0186425	1.99e-14	14784	TRUE	0.00394403	58.5315
eqtl-a-ENSG00000071246	VASH1	rs147001870	14	77234701	T	C	0.2782	0.0378869	0.0252202	2.09e-13	4996	TRUE	0.0106771	53.8967
eqtl-a-ENSG00000071246	VASH1	rs78223089	14	77172657	A	G	1.39072	0.0391918	0.0216416	1e-200	24921	TRUE	0.0480968	1259.08
eqtl-a-ENSG00000071246	VASH1	rs112751856	14	77172468	T	C	-0.352972	0.0491413	0.0148355	6.82e-13	21522	TRUE	0.00239147	51.5878
eqtl-a-ENSG00000071246	VASH1	rs12894341	14	77196523	A	G	-0.62154	0.0385303	0.0240051	1.54e-58	27841	TRUE	0.00925994	260.197
eqtl-a-ENSG00000071246	VASH1	rs144731713	14	77224051	G	A	0.870714	0.0497494	0.0142104	1.39e-68	18727	TRUE	0.0160939	306.287
eqtl-a-ENSG00000071282	LMCD1	rs4686273	3	8629968	T	C	-0.0724219	0.0125258	0.342652	7.38e-09	31564	TRUE	0.00105798	33.4273
eqtl-a-ENSG00000071282	LMCD1	rs9312024	3	8561732	C	T	0.301503	0.0116651	0.462043	2.65e-147	31684	TRUE	0.0206493	668.004
eqtl-a-ENSG00000071564	TCF3	rs2302419	19	1646221	T	C	-0.149488	0.0151772	0.188121	6.88e-23	20472	TRUE	0.00471646	97.0034
eqtl-a-ENSG00000071575	TRIB2	rs4669864	2	12763441	C	G	-0.159274	0.0118278	0.501071	2.48e-41	26599	TRUE	0.0067712	181.321
eqtl-a-ENSG00000071575	TRIB2	rs77773048	2	12858078	A	G	0.431009	0.0144381	0.199732	8.22e-196	26080	TRUE	0.033041	891.085
eqtl-a-ENSG00000071909	MYO3B	rs9287928	2	170944471	A	G	0.202361	0.0135504	0.254895	1.98e-50	31642	TRUE	0.00699899	223.009
eqtl-a-ENSG00000071909	MYO3B	rs876778	2	171219927	A	G	-0.130937	0.0119281	0.556021	4.92e-28	31525	TRUE	0.00380777	120.491
eqtl-a-ENSG00000071909	MYO3B	rs6753319	2	171050475	G	T	0.0855131	0.012379	0.359939	4.92e-12	31527	TRUE	0.00151131	47.7163
eqtl-a-ENSG00000072110	ACTN1	rs1275193	14	69466699	A	C	0.158963	0.012052	0.404639	1.01e-39	31355	TRUE	0.00551778	173.959
eqtl-a-ENSG00000072110	ACTN1	rs1475033	14	69355447	G	C	0.118996	0.0135091	0.261344	1.27e-18	31351	TRUE	0.00246881	77.5861
eqtl-a-ENSG00000072195	SPEG	rs748515	2	220311039	A	C	-0.186625	0.0119896	0.412041	1.24e-54	31256	TRUE	0.00769207	242.272
eqtl-a-ENSG00000072210	ALDH3A2	rs11204407	17	19552719	G	A	-0.267017	0.0127493	0.303431	2.14e-97	31684	TRUE	0.0136551	438.609
eqtl-a-ENSG00000072274	TFRC	rs9875719	3	195901976	G	T	-0.453586	0.0143087	0.20254	1e-200	25827	TRUE	0.0374514	1004.81
eqtl-a-ENSG00000072274	TFRC	rs12493933	3	195818769	T	A	0.239368	0.0201306	0.095706	1.32e-32	26409	TRUE	0.00532535	141.379
eqtl-a-ENSG00000072310	SREBF1	rs4925109	17	17661802	G	A	0.368065	0.011995	0.638543	1e-200	31684	TRUE	0.0288596	941.502
eqtl-a-ENSG00000072310	SREBF1	rs79572919	17	17785752	T	C	-0.327535	0.0456883	0.0172043	7.55e-13	15770	TRUE	0.00324833	51.3867
eqtl-a-ENSG00000072401	UBE2D1	rs4948291	10	60100089	T	C	-0.443039	0.0120607	0.333496	1e-200	14263	TRUE	0.086431	1349.21
eqtl-a-ENSG00000072401	UBE2D1	rs2128908	10	60206306	T	A	-0.421991	0.0194613	0.899357	2.93e-104	12835	TRUE	0.035338	470.105
eqtl-a-ENSG00000072401	UBE2D1	rs16912174	10	60145052	G	T	-0.488355	0.0376344	0.0253586	1.67e-38	14259	TRUE	0.0116712	168.361
eqtl-a-ENSG00000072401	UBE2D1	rs139675989	10	60147776	G	A	0.516256	0.0495471	0.0145306	2.02e-25	9825	TRUE	0.0109292	108.544
eqtl-a-ENSG00000072518	MARK2	rs72916323	11	63697383	A	G	-0.185375	0.0218347	0.080385	2.07e-17	25692	TRUE	0.00279765	72.0732
eqtl-a-ENSG00000072518	MARK2	rs117532104	11	63552051	C	T	-0.171779	0.0311758	0.0377967	3.59e-08	28408	TRUE	0.00106758	30.3581
eqtl-a-ENSG00000072694	FCGR2B	rs56199187	1	161520931	T	C	0.873323	0.0175178	0.110322	1e-200	22136	TRUE	0.100944	2485.14
eqtl-a-ENSG00000072694	FCGR2B	rs905595	1	161684890	C	G	-0.338728	0.0136679	0.761318	1.38e-135	26386	TRUE	0.0227474	614.138
eqtl-a-ENSG00000072694	FCGR2B	rs5030738	1	161599654	T	G	-0.494131	0.0379232	0.0249612	8.26e-39	20612	TRUE	0.00816943	169.759
eqtl-a-ENSG00000072694	FCGR2B	rs117463942	1	161596649	A	T	-0.259337	0.0442615	0.0183754	4.65e-09	5306	TRUE	0.00642848	34.3173
eqtl-a-ENSG00000072778	ACADVL	rs13331	17	7093466	G	A	-0.403104	0.0120835	0.658507	1e-200	28503	TRUE	0.0375772	1112.8
eqtl-a-ENSG00000072778	ACADVL	rs78173576	17	7217099	G	T	-0.202586	0.0354605	0.0289436	1.11e-08	25114	TRUE	0.00129792	32.6358
eqtl-a-ENSG00000072786	STK10	rs3103583	5	171536970	T	C	-0.378339	0.0179517	0.121275	1.34e-98	31684	TRUE	0.013825	444.144
eqtl-a-ENSG00000072786	STK10	rs6870231	5	171589913	T	C	-0.169523	0.0118177	0.498177	1.14e-46	31684	TRUE	0.00645268	205.761
eqtl-a-ENSG00000072786	STK10	rs3812020	5	171491697	A	G	-0.216255	0.0275154	0.0489838	3.85e-15	31349	TRUE	0.00196654	61.7665
eqtl-a-ENSG00000072832	CRMP1	rs73065534	4	5889667	C	T	0.224821	0.0182524	0.119471	7.32e-35	31479	TRUE	0.0047965	151.707
eqtl-a-ENSG00000072840	EVC	rs2291157	4	5721021	C	A	0.190349	0.0216028	0.0822553	1.24e-18	30970	TRUE	0.00250065	77.6342
eqtl-a-ENSG00000073008	PVR	rs79572806	19	45122146	T	C	-0.335622	0.022504	0.074397	2.67e-50	31568	TRUE	0.00699657	222.41
eqtl-a-ENSG00000073008	PVR	rs12971551	19	45070575	A	G	0.116934	0.0160718	0.16329	3.45e-13	31234	TRUE	0.00169196	52.9328
eqtl-a-ENSG00000073050	XRCC1	rs3213334	19	44062519	G	A	0.253588	0.0137482	0.758844	5.7e-76	14255	TRUE	0.0233107	340.177
eqtl-a-ENSG00000073060	SCARB1	rs11057851	12	125328779	A	G	-0.262712	0.0190085	0.108502	1.9e-43	26856	TRUE	0.00706228	190.999
eqtl-a-ENSG00000073060	SCARB1	rs4765624	12	125321199	G	A	-0.370631	0.0115313	0.542069	1e-200	31353	TRUE	0.0318984	1033
eqtl-a-ENSG00000073060	SCARB1	rs4304886	12	125387851	A	G	-0.106873	0.0125115	0.342292	1.32e-17	31353	TRUE	0.00232182	72.9608
eqtl-a-ENSG00000073150	PANX2	rs2076138	22	50692115	C	T	0.168848	0.0171135	0.139616	5.82e-23	27490	TRUE	0.00352862	97.338
eqtl-a-ENSG00000073150	PANX2	rs6010198	22	50610628	A	G	0.397716	0.0131921	0.742421	1.13e-199	29947	TRUE	0.0294564	908.844
eqtl-a-ENSG00000073417	PDE8A	rs56191600	15	85670342	T	C	0.286706	0.0488759	0.015018	4.47e-09	23919	TRUE	0.00143654	34.4071
eqtl-a-ENSG00000073417	PDE8A	rs62022525	15	85523678	T	G	-0.247532	0.0162759	0.155856	3.1e-52	31484	TRUE	0.00729296	231.284
eqtl-a-ENSG00000073614	KDM5A	rs487252	12	357104	C	G	-0.389643	0.0122591	0.326694	1e-200	31191	TRUE	0.0313721	1010.16
eqtl-a-ENSG00000073614	KDM5A	rs11835796	12	334342	T	C	-0.144884	0.0131528	0.28325	3.21e-28	31644	TRUE	0.00381989	121.332
eqtl-a-ENSG00000073737	DHRS9	rs3770586	2	169828995	T	C	-0.360602	0.0115124	0.490191	1e-200	31684	TRUE	0.0300359	981.063
eqtl-a-ENSG00000073737	DHRS9	rs9287911	2	170037294	T	A	0.113923	0.0137753	0.753427	1.34e-16	31558	TRUE	0.00216257	68.3901
eqtl-a-ENSG00000073737	DHRS9	rs10192264	2	169965624	T	C	0.414506	0.0211264	0.0843798	1.04e-85	31355	TRUE	0.0121284	384.931
eqtl-a-ENSG00000073756	PTGS2	rs2383517	1	186654633	G	A	-0.159888	0.016695	0.148249	9.97e-22	20228	TRUE	0.00451379	91.7098
eqtl-a-ENSG00000073756	PTGS2	rs689470	1	186641058	A	G	-1.11569	0.0381208	0.0235354	2.71e-188	30227	TRUE	0.027557	856.514
eqtl-a-ENSG00000073792	IGF2BP2	rs76838128	3	185519964	C	T	-0.278995	0.0453245	0.0175036	7.48e-10	8799	TRUE	0.00428773	37.8816
eqtl-a-ENSG00000073803	MAP3K13	rs7431357	3	185031794	G	A	0.261213	0.015758	0.831767	1.03e-61	26609	TRUE	0.0102211	274.761
eqtl-a-ENSG00000073849	ST6GAL1	rs9814673	3	186647652	T	C	0.332074	0.0128821	0.285204	1.57e-146	31684	TRUE	0.020542	664.46
eqtl-a-ENSG00000073849	ST6GAL1	rs13322676	3	186718745	C	A	-0.293158	0.0132068	0.268142	3.62e-109	31684	TRUE	0.0153132	492.698
eqtl-a-ENSG00000073849	ST6GAL1	rs2378123	3	186749659	C	G	0.116262	0.012373	0.358399	5.65e-21	31565	TRUE	0.00278937	88.2873
eqtl-a-ENSG00000073921	PICALM	rs7131120	11	85690012	G	C	0.274121	0.0143941	0.21136	7.37e-81	31349	TRUE	0.0114366	362.65
eqtl-a-ENSG00000074054	CLASP1	rs115754067	2	122089055	C	A	0.324388	0.0509996	0.01377	2.01e-10	9114	TRUE	0.0044194	40.4483
eqtl-a-ENSG00000074054	CLASP1	rs114514102	2	122141771	C	T	0.525422	0.0291191	0.042654	8.83e-73	26164	TRUE	0.012291	325.557
eqtl-a-ENSG00000074054	CLASP1	rs1975308	2	122311270	C	T	0.302361	0.0254712	0.942651	1.68e-32	24752	TRUE	0.00566079	140.902
eqtl-a-ENSG00000074054	CLASP1	rs12711556	2	122341357	C	T	0.470979	0.0412442	0.978922	3.35e-30	19357	TRUE	0.0066915	130.386
eqtl-a-ENSG00000074266	EED	rs991435	11	85959364	C	G	0.208047	0.0119111	0.425153	2.57e-68	31569	TRUE	0.00957153	305.064
eqtl-a-ENSG00000074319	TSG101	rs12224694	11	18564837	C	T	0.109732	0.0123822	0.357751	7.86e-19	31483	TRUE	0.00248836	78.5314
eqtl-a-ENSG00000074370	ATP2A3	rs11078476	17	3820239	C	G	0.179032	0.0130235	0.709549	5.32e-43	23649	TRUE	0.0079275	188.96
eqtl-a-ENSG00000074370	ATP2A3	rs9893669	17	3884665	T	G	-0.149718	0.0157342	0.171634	1.81e-21	31470	TRUE	0.00286889	90.538
eqtl-a-ENSG00000074416	MGLL	rs664910	3	127474030	A	G	0.217033	0.0129597	0.707843	5.98e-63	31684	TRUE	0.00877393	280.436
eqtl-a-ENSG00000074416	MGLL	rs813634	3	127405898	G	C	0.0699777	0.0119022	0.523572	4.11e-09	31568	TRUE	0.00109381	34.5651
eqtl-a-ENSG00000074590	NUAK1	rs12318540	12	106507085	T	C	0.47834	0.0219011	0.0774326	9.51e-106	31529	TRUE	0.0149042	476.995
eqtl-a-ENSG00000074590	NUAK1	rs7304945	12	106360123	C	T	-0.1269	0.0118581	0.510494	1e-26	31526	TRUE	0.00361951	114.516
eqtl-a-ENSG00000074603	DPP8	rs12594547	15	65784751	A	G	-0.258172	0.0144719	0.20915	3.48e-71	31568	TRUE	0.00998076	318.229
eqtl-a-ENSG00000074621	SLC24A1	rs112912313	15	65896532	T	C	-0.320474	0.0265649	0.0524333	1.64e-33	30164	TRUE	0.00480164	145.526
eqtl-a-ENSG00000074621	SLC24A1	rs139783319	15	65992616	T	C	-0.228502	0.0419078	0.0205496	4.96e-08	25854	TRUE	0.00114859	29.7274
eqtl-a-ENSG00000074695	LMAN1	rs9965777	18	56945392	T	A	0.456646	0.0127167	0.277994	1e-200	19491	TRUE	0.0620519	1289.34
eqtl-a-ENSG00000074800	ENO1	rs914994	1	8917212	T	G	-0.284866	0.012874	0.291588	1.72e-108	14260	TRUE	0.0331951	489.546
eqtl-a-ENSG00000074800	ENO1	rs2765513	1	8987597	T	C	-0.100865	0.0148243	0.201107	1.02e-11	13925	TRUE	0.00331357	46.2882
eqtl-a-ENSG00000074803	SLC12A1	rs12912107	15	48520590	A	G	-0.954518	0.0114964	0.764438	1e-200	13417	TRUE	0.339408	6892.55
eqtl-a-ENSG00000074803	SLC12A1	rs8032308	15	48692612	G	T	0.209531	0.017819	0.873522	6.35e-32	10988	TRUE	0.0124274	138.245
eqtl-a-ENSG00000074935	TUBE1	rs1624814	6	112397445	T	C	-0.237072	0.0132797	0.268556	2.78e-71	31644	TRUE	0.00997104	318.681
eqtl-a-ENSG00000074966	TXK	rs13151608	4	48014480	C	G	0.0906367	0.0157271	0.172708	8.26e-09	31226	TRUE	0.00106251	33.2111
eqtl-a-ENSG00000074966	TXK	rs58924403	4	48131879	G	C	0.652497	0.017478	0.119918	1e-200	31568	TRUE	0.0422828	1393.63
eqtl-a-ENSG00000075073	TACR2	rs2278746	10	71167235	C	A	0.158061	0.011884	0.547784	2.3e-40	30755	TRUE	0.00571897	176.887
eqtl-a-ENSG00000075142	SRI	rs1063964	7	87835469	A	G	0.255134	0.0127065	0.308448	1.13e-89	31684	TRUE	0.0125647	403.141
eqtl-a-ENSG00000075213	SEMA3A	rs7801600	7	83726605	C	T	-0.147851	0.0150137	0.806469	7.02e-23	30753	TRUE	0.00314353	96.9717
eqtl-a-ENSG00000075213	SEMA3A	rs79114877	7	83828724	A	G	0.473642	0.0243485	0.0620397	2.78e-84	29245	TRUE	0.0127738	378.378
eqtl-a-ENSG00000075213	SEMA3A	rs34657298	7	83802334	A	G	-0.143622	0.0237371	0.0672249	1.44e-09	26332	TRUE	0.00138835	36.6061
eqtl-a-ENSG00000075223	SEMA3C	rs79851860	7	80558089	G	T	-0.44676	0.0351248	0.0292415	4.61e-37	29954	TRUE	0.00537189	161.768
eqtl-a-ENSG00000075223	SEMA3C	rs3817557	7	80377941	T	C	-0.418386	0.0180474	0.118907	6.82e-119	31684	TRUE	0.0166794	537.4
eqtl-a-ENSG00000075239	ACAT1	rs12807544	11	107985264	T	C	-0.376648	0.0117231	0.599064	1e-200	14263	TRUE	0.0674885	1032.11
eqtl-a-ENSG00000075239	ACAT1	rs1973723	11	108033955	T	C	-0.0859607	0.0119896	0.566877	7.53e-13	14258	TRUE	0.00359227	51.396
eqtl-a-ENSG00000075275	CELSR1	rs6008817	22	46814671	T	C	0.0876186	0.0140181	0.234987	4.09e-10	31185	TRUE	0.0012512	39.0649
eqtl-a-ENSG00000075275	CELSR1	rs11912939	22	46763094	G	C	0.49489	0.020269	0.0910126	1.16e-131	17815	TRUE	0.0323796	596.079
eqtl-a-ENSG00000075413	MARK3	rs959083	14	103822687	A	G	0.48294	0.0139243	0.214263	1e-200	30280	TRUE	0.0382089	1202.85
eqtl-a-ENSG00000075413	MARK3	rs11847321	14	103755948	G	A	-0.114187	0.0170741	0.14101	2.27e-11	31559	TRUE	0.0014152	44.7229
eqtl-a-ENSG00000075413	MARK3	rs118066294	14	103812183	T	C	0.331409	0.0329751	0.033466	9.17e-24	29951	TRUE	0.00336111	101.001
eqtl-a-ENSG00000075415	SLC25A3	rs28372744	12	98987445	A	G	0.709698	0.0247742	0.0578961	1.77e-180	31643	TRUE	0.0252785	820.579
eqtl-a-ENSG00000075415	SLC25A3	rs7313090	12	99074772	A	G	0.115638	0.0187232	0.886295	6.56e-10	31529	TRUE	0.00120839	38.1429
eqtl-a-ENSG00000075618	FSCN1	rs140728684	7	5634246	T	G	-0.282375	0.0390026	0.0237649	4.49e-13	27827	TRUE	0.0018801	52.4124
eqtl-a-ENSG00000075618	FSCN1	rs852408	7	5714023	A	C	0.313891	0.0428163	0.0196351	2.28e-13	27728	TRUE	0.00193455	53.7413
eqtl-a-ENSG00000075618	FSCN1	rs4415230	7	5710427	T	C	-0.526127	0.021013	0.0838438	2.33e-138	30935	TRUE	0.0198629	626.869
eqtl-a-ENSG00000075618	FSCN1	rs76772345	7	5576680	T	C	0.27682	0.0350645	0.0295577	2.91e-15	26097	TRUE	0.0023825	62.3198
eqtl-a-ENSG00000075624	ACTB	rs4296949	7	5508644	T	C	0.0708118	0.0125745	0.662695	1.79e-08	6412	TRUE	0.00492146	31.7026
eqtl-a-ENSG00000075643	MOCOS	rs17649254	18	33775455	A	C	0.328817	0.0208635	0.0876557	5.83e-56	12706	TRUE	0.0191742	248.351
eqtl-a-ENSG00000075651	PLD1	rs73176202	3	171537306	C	T	0.370756	0.0162421	0.152865	2.48e-115	31569	TRUE	0.0162376	521.032
eqtl-a-ENSG00000075651	PLD1	rs4243419	3	171507381	A	G	0.221507	0.015787	0.831396	1e-44	31569	TRUE	0.00619748	196.856
eqtl-a-ENSG00000076242	MLH1	rs1800734	3	37034946	A	G	0.413134	0.0138113	0.225469	1.35e-196	14263	TRUE	0.0590306	894.647
eqtl-a-ENSG00000076258	FMO4	rs144696103	1	171190295	A	G	0.392478	0.0469954	0.0162234	6.76e-17	15677	TRUE	0.00442924	69.7372
eqtl-a-ENSG00000076258	FMO4	rs10912833	1	171329277	G	A	0.296938	0.012099	0.366148	5.21e-133	29939	TRUE	0.0197217	602.287
eqtl-a-ENSG00000076321	KLHL20	rs9425766	1	173853127	C	T	0.0829289	0.0125646	0.337807	4.11e-11	31565	TRUE	0.00137819	43.5599
eqtl-a-ENSG00000076321	KLHL20	rs301701	1	173594213	C	T	-0.190905	0.0142217	0.22239	4.4e-41	31569	TRUE	0.00567543	180.179
eqtl-a-ENSG00000076351	SLC46A1	rs117451747	17	26722890	G	A	-0.260277	0.0329307	0.033654	2.7e-15	24009	TRUE	0.00259518	62.4645
eqtl-a-ENSG00000076555	ACACB	rs7300609	12	109531947	A	T	-0.719613	0.0138294	0.192438	1e-200	31564	TRUE	0.0790053	2707.47
eqtl-a-ENSG00000076555	ACACB	rs10849988	12	109721667	A	C	0.217831	0.0119665	0.408893	4.85e-74	30847	TRUE	0.010628	331.342
eqtl-a-ENSG00000076662	ICAM3	rs61198164	19	10445165	A	C	0.167709	0.0238308	0.0665915	1.96e-12	31013	TRUE	0.0015944	49.5231
eqtl-a-ENSG00000076662	ICAM3	rs7409490	19	10447795	A	G	-0.599289	0.0152209	0.835007	1e-200	27065	TRUE	0.0541745	1550.1
eqtl-a-ENSG00000076685	NT5C2	rs77860422	10	104748009	A	G	0.7964	0.0190708	0.0958816	1e-200	31566	TRUE	0.0523542	1743.8
eqtl-a-ENSG00000076685	NT5C2	rs35745742	10	104922870	C	T	-0.215643	0.0315456	0.0368362	8.14e-12	29141	TRUE	0.00160101	46.7265
eqtl-a-ENSG00000076944	STXBP2	rs76943378	19	7633070	A	G	0.102636	0.0143651	0.219007	9.01e-13	31020	TRUE	0.00164296	51.0451
eqtl-a-ENSG00000076944	STXBP2	rs710951	19	7710269	G	A	0.297847	0.0120775	0.631084	2.78e-134	22838	TRUE	0.0259394	608.127
eqtl-a-ENSG00000077092	RARB	rs4256092	3	25649565	A	T	0.0952676	0.0129945	0.297486	2.28e-13	30461	TRUE	0.00176141	53.7456
eqtl-a-ENSG00000077097	TOP2B	rs12631825	3	25652111	G	A	-0.194108	0.0129155	0.29755	4.73e-51	31684	TRUE	0.00707847	225.859
eqtl-a-ENSG00000077238	IL4R	rs1110470	16	27336427	A	G	0.339483	0.01157	0.475664	3.05e-189	31385	TRUE	0.026699	860.878
eqtl-a-ENSG00000077238	IL4R	rs34577370	16	27231740	C	G	0.102947	0.0176743	0.130035	5.73e-09	31350	TRUE	0.00108102	33.9246
eqtl-a-ENSG00000077420	APBB1IP	rs61838873	10	26818180	T	C	-0.195494	0.0207544	0.0897845	4.53e-21	26376	TRUE	0.00335258	88.7184
eqtl-a-ENSG00000077420	APBB1IP	rs146604826	10	26782972	T	G	0.307896	0.0394794	0.0231664	6.25e-15	29140	TRUE	0.00208292	60.8187
eqtl-a-ENSG00000077420	APBB1IP	rs17528774	10	26687402	T	C	-0.409682	0.0118839	0.636578	1e-200	31558	TRUE	0.0362921	1188.36
eqtl-a-ENSG00000077463	SIRT6	rs107251	19	4176085	C	T	-0.234163	0.018755	0.887806	8.97e-36	27398	TRUE	0.00565743	155.873
eqtl-a-ENSG00000077514	POLD3	rs1433970	11	74339193	C	G	0.17648	0.0143755	0.216453	1.21e-34	31528	TRUE	0.00475749	150.701
eqtl-a-ENSG00000077616	NAALAD2	rs7108196	11	89841122	A	T	0.194286	0.016215	0.15849	4.43e-33	31146	TRUE	0.00458828	143.556
eqtl-a-ENSG00000077782	FGFR1	rs13275043	8	38318337	C	G	-0.381335	0.0115054	0.458512	1e-200	30688	TRUE	0.0345595	1098.45
eqtl-a-ENSG00000077782	FGFR1	rs35422477	8	38242712	G	A	-0.169667	0.01459	0.208162	2.93e-31	31141	TRUE	0.00432384	135.225
eqtl-a-ENSG00000077984	CST7	rs6050118	20	24891895	T	C	0.693049	0.016986	0.874403	1e-200	31684	TRUE	0.049919	1664.63
eqtl-a-ENSG00000077984	CST7	rs2144371	20	25020047	T	C	-0.164962	0.0118956	0.444934	9.96e-44	24942	TRUE	0.00765118	192.292
eqtl-a-ENSG00000078018	MAP2	rs9288409	2	210376206	A	G	0.0772878	0.0121468	0.602967	1.98e-10	31355	TRUE	0.00128953	40.4828
eqtl-a-ENSG00000078053	AMPH	rs2299945	7	38441643	T	C	-0.13003	0.0120758	0.404807	4.89e-27	30972	TRUE	0.00372961	115.938
eqtl-a-ENSG00000078081	LAMP3	rs76262213	3	182751157	T	C	-0.305679	0.0381193	0.0248869	1.06e-15	26077	TRUE	0.00245988	64.2996
eqtl-a-ENSG00000078081	LAMP3	rs7619012	3	182879349	T	C	-0.265044	0.0190721	0.892338	6.62e-44	31342	TRUE	0.00612413	193.113
eqtl-a-ENSG00000078140	UBE2K	rs6531731	4	39648878	C	G	-0.0774759	0.0122556	0.378252	2.59e-10	31290	TRUE	0.00127557	39.961
eqtl-a-ENSG00000078140	UBE2K	rs3912391	4	39698824	A	G	-0.268157	0.0116895	0.509076	1.86e-116	31644	TRUE	0.0163581	526.21
eqtl-a-ENSG00000078142	PIK3C3	rs12961563	18	39530811	A	G	-0.45594	0.0171287	0.13253	4.14e-156	14263	TRUE	0.047326	708.444
eqtl-a-ENSG00000078142	PIK3C3	rs653084	18	39683249	A	G	-0.138422	0.0128114	0.310397	3.27e-27	5019	TRUE	0.0227308	116.693
eqtl-a-ENSG00000078246	TULP3	rs76487928	12	3053171	G	C	-0.126131	0.0146155	0.208381	6.13e-18	31565	TRUE	0.00235389	74.4713
eqtl-a-ENSG00000078399	HOXA9	rs10259620	7	27202289	G	A	0.394285	0.0139537	0.778939	1.17e-175	26608	TRUE	0.0291333	798.379
eqtl-a-ENSG00000078401	EDN1	rs544134	6	12252457	C	T	0.175939	0.0118666	0.547973	9.86e-50	31684	TRUE	0.00689015	219.808
eqtl-a-ENSG00000078795	PKD2L2	rs6871007	5	137266260	C	T	0.146729	0.0118473	0.481671	3.15e-35	29922	TRUE	0.00510014	153.378
eqtl-a-ENSG00000078808	SDF4	rs78479912	1	1151917	A	G	-0.962183	0.0347258	0.0286828	5.6e-169	20084	TRUE	0.0368187	767.658
eqtl-a-ENSG00000078808	SDF4	rs6702268	1	1159517	C	T	-0.204986	0.0235579	0.93187	3.28e-18	9471	TRUE	0.00793088	75.6978
eqtl-a-ENSG00000078814	MYH7B	rs6120825	20	33671141	C	A	0.195929	0.0146972	0.203272	1.53e-40	31569	TRUE	0.00559795	177.705
eqtl-a-ENSG00000078814	MYH7B	rs11906160	20	33565755	A	G	0.184581	0.0176922	0.128924	1.76e-25	31676	TRUE	0.00342444	108.839
eqtl-a-ENSG00000078900	TP73	rs1885864	1	3554988	T	C	-0.0787102	0.0144063	0.217725	4.66e-08	20776	TRUE	0.00143473	29.848
eqtl-a-ENSG00000079150	FKBP7	rs71423566	2	179345183	T	C	-0.076088	0.0127225	0.321945	2.22e-09	30718	TRUE	0.00116303	35.7651
eqtl-a-ENSG00000079215	SLC1A3	rs10057629	5	36685990	A	T	0.279219	0.0126333	0.311657	3.03e-108	31232	TRUE	0.0153998	488.459
eqtl-a-ENSG00000079246	XRCC5	rs828910	2	216977028	G	A	-0.23194	0.0117466	0.513398	8.86e-87	31470	TRUE	0.0122372	389.852
eqtl-a-ENSG00000079277	MKNK1	rs8602	1	47023531	A	C	0.456823	0.0136212	0.229502	1e-200	25124	TRUE	0.0428505	1124.68
eqtl-a-ENSG00000079277	MKNK1	rs6683116	1	46975773	T	C	0.121618	0.0150588	0.192578	6.68e-16	25896	TRUE	0.00251241	65.2201
eqtl-a-ENSG00000079337	RAPGEF3	rs2238144	12	48139351	T	C	0.199181	0.0143165	0.218025	5.31e-44	30803	TRUE	0.00624466	193.55
eqtl-a-ENSG00000079337	RAPGEF3	rs145192203	12	48034234	T	C	0.590716	0.022403	0.0725259	3.23e-153	31355	TRUE	0.0216927	695.212
eqtl-a-ENSG00000079387	SENP1	rs12311774	12	48470533	A	C	-0.205605	0.0150923	0.189354	2.91e-42	26291	TRUE	0.00700962	185.577
eqtl-a-ENSG00000079435	LIPE	rs77555347	19	42899150	G	T	0.236284	0.0264348	0.0532412	3.96e-19	26271	TRUE	0.00303194	79.8884
eqtl-a-ENSG00000079459	FDFT1	rs6601611	8	11676702	T	A	-0.074783	0.0123541	0.363967	1.42e-09	22196	TRUE	0.00164813	36.6391
eqtl-a-ENSG00000079459	FDFT1	rs1293314	8	11690106	C	T	0.176279	0.0257079	0.943373	7.03e-12	26063	TRUE	0.00180078	47.0148
eqtl-a-ENSG00000079459	FDFT1	rs11250169	8	11699408	G	T	0.717963	0.0102615	0.514853	1e-200	25942	TRUE	0.158747	4894.96
eqtl-a-ENSG00000079459	FDFT1	rs4840579	8	11584425	T	C	-0.372979	0.011681	0.588729	1e-200	26395	TRUE	0.0371901	1019.47
eqtl-a-ENSG00000079739	PGM1	rs705510	1	64127936	C	G	-0.334127	0.0123782	0.32635	1.77e-160	31565	TRUE	0.0225627	728.586
eqtl-a-ENSG00000079739	PGM1	rs139295966	1	64006235	T	C	0.195718	0.0265064	0.0530372	1.54e-13	28304	TRUE	0.00192254	54.5167
eqtl-a-ENSG00000079739	PGM1	rs11584276	1	64059472	T	C	-0.60057	0.0182687	0.110885	1e-200	31147	TRUE	0.0335338	1080.65
eqtl-a-ENSG00000079805	DNM2	rs1541596	19	10987013	G	A	-0.10739	0.0118708	0.49167	1.48e-19	24729	TRUE	0.00329857	81.8338
eqtl-a-ENSG00000079999	KEAP1	rs79342923	19	10605636	T	G	0.154457	0.0209937	0.08777	1.88e-13	31345	TRUE	0.00172393	54.1264
eqtl-a-ENSG00000079999	KEAP1	rs7343087	19	10585233	G	A	-0.087614	0.0150638	0.192971	6.02e-09	31010	TRUE	0.00108969	33.8259
eqtl-a-ENSG00000080007	DDX43	rs558198	6	74104557	G	C	0.300424	0.0117842	0.578371	2.31e-143	31590	TRUE	0.0201593	649.893
eqtl-a-ENSG00000080166	DCT	rs17181808	13	95186815	A	G	0.189424	0.0129158	0.297907	1.06e-48	29793	TRUE	0.00716785	215.079
eqtl-a-ENSG00000080503	SMARCA2	rs7852483	9	2035128	G	A	-0.180953	0.0148512	0.198233	3.76e-34	26484	TRUE	0.00557439	148.448
eqtl-a-ENSG00000080503	SMARCA2	rs193151798	9	2016470	A	G	0.280447	0.0431903	0.0193058	8.4e-11	19476	TRUE	0.00216018	42.1584
eqtl-a-ENSG00000080573	COL5A3	rs62106163	19	10142303	T	G	0.266971	0.0324743	0.0346291	2.02e-16	31238	TRUE	0.00215887	67.5804
eqtl-a-ENSG00000080573	COL5A3	rs749261	19	10114033	G	C	-0.493125	0.0112018	0.457854	1e-200	30902	TRUE	0.0590114	1937.81
eqtl-a-ENSG00000080573	COL5A3	rs112679566	19	10130430	C	T	0.303989	0.016329	0.153111	2.37e-77	30403	TRUE	0.0112709	346.552
eqtl-a-ENSG00000080815	PSEN1	rs12890666	14	73509833	A	G	0.508152	0.0151217	0.173562	1e-200	31468	TRUE	0.0346422	1129.17
eqtl-a-ENSG00000080819	CPOX	rs10222524	3	98304896	T	A	0.23331	0.0126026	0.679598	1.63e-76	26074	TRUE	0.0129738	342.699
eqtl-a-ENSG00000080823	MOK	rs7152076	14	102698034	T	C	-0.43888	0.0210499	0.0847362	1.54e-96	25575	TRUE	0.0167131	434.668
eqtl-a-ENSG00000080824	HSP90AA1	rs2403017	14	102542469	A	G	0.385583	0.0153563	0.825894	3.94e-139	27955	TRUE	0.0220555	630.422
eqtl-a-ENSG00000080839	RBL1	rs1780706	20	35739138	T	C	-0.244837	0.0161674	0.841533	8.33e-52	30934	TRUE	0.00735919	229.322
eqtl-a-ENSG00000081052	COL4A4	rs4675115	2	227769123	G	C	-0.17698	0.0119377	0.427613	1e-49	27814	TRUE	0.00784017	219.774
eqtl-a-ENSG00000081148	IMPG2	rs2317745	3	101111312	T	C	0.152987	0.0121176	0.392995	1.53e-36	13344	TRUE	0.0118041	159.372
eqtl-a-ENSG00000081237	PTPRC	rs72738048	1	198680736	T	C	0.346691	0.0440059	0.0185565	3.32e-15	19481	TRUE	0.00317593	62.061
eqtl-a-ENSG00000081320	STK17B	rs12467988	2	196999649	T	C	-0.287956	0.0122466	0.650713	3.01e-122	31529	TRUE	0.017233	552.833
eqtl-a-ENSG00000081320	STK17B	rs13006360	2	197104572	A	G	-0.234177	0.0124639	0.665949	9.4e-79	31528	TRUE	0.0110726	352.982
eqtl-a-ENSG00000081923	ATP8B1	rs12968882	18	55303782	T	C	-0.106009	0.0126005	0.332651	3.99e-17	13755	TRUE	0.00511941	70.7696
eqtl-a-ENSG00000081985	IL12RB2	rs17129778	1	67787691	T	A	0.638951	0.0149522	0.168782	1e-200	27864	TRUE	0.0615054	1825.97
eqtl-a-ENSG00000081985	IL12RB2	rs7524338	1	67963456	T	C	0.118971	0.0179479	0.125335	3.39e-11	31350	TRUE	0.00139962	43.9367
eqtl-a-ENSG00000082074	FYB1	rs3928472	5	39216889	G	C	0.154328	0.0150751	0.808667	1.35e-24	26109	TRUE	0.00399797	104.794
eqtl-a-ENSG00000082293	COL19A1	rs36090294	6	70573125	T	C	-0.113289	0.0151149	0.190869	6.61e-14	14261	TRUE	0.00392381	56.1699
eqtl-a-ENSG00000082701	GSK3B	rs8180068	3	119853557	C	T	0.463408	0.0149675	0.180728	1e-200	31684	TRUE	0.0293659	958.52
eqtl-a-ENSG00000082701	GSK3B	rs13320980	3	119609160	C	T	-0.154779	0.0126479	0.32425	1.96e-34	31681	TRUE	0.00470479	149.748
eqtl-a-ENSG00000082781	ITGB5	rs13086079	3	124475341	G	T	0.145493	0.0206145	0.0914222	1.69e-12	26206	TRUE	0.0018972	49.8087
eqtl-a-ENSG00000082781	ITGB5	rs62267663	3	124613390	T	G	-0.175434	0.0148741	0.197595	4.16e-32	31526	TRUE	0.00439324	139.104
eqtl-a-ENSG00000082781	ITGB5	rs56210800	3	124472592	G	C	-0.101123	0.0182569	0.120587	3.04e-08	31522	TRUE	0.000972321	30.6774
eqtl-a-ENSG00000082781	ITGB5	rs6768588	3	124487335	G	A	0.250831	0.0145541	0.206378	1.47e-66	31644	TRUE	0.00929914	297.005
eqtl-a-ENSG00000082898	XPO1	rs1186708	2	61673706	G	A	0.0921979	0.0140253	0.76546	4.9e-11	31563	TRUE	0.00136724	43.2106
eqtl-a-ENSG00000083093	PALB2	rs249869	16	23666557	T	G	-0.132493	0.0133207	0.272502	2.61e-23	31684	TRUE	0.0031127	98.9246
eqtl-a-ENSG00000083123	BCKDHB	rs9361600	6	81033784	T	C	-0.209026	0.0117737	0.506097	1.61e-70	26275	TRUE	0.0118537	315.168
eqtl-a-ENSG00000083223	TUT7	rs72750618	9	88973531	C	T	-0.196941	0.012399	0.346282	8.23e-57	31351	TRUE	0.00798301	252.273
eqtl-a-ENSG00000083290	ULK2	rs17794370	17	19697976	A	G	-0.330018	0.0131665	0.266827	1.2e-138	30935	TRUE	0.0199046	628.212
eqtl-a-ENSG00000083444	PLOD1	rs198386	1	11916233	T	C	-0.483861	0.0137447	0.778618	1e-200	30077	TRUE	0.0395731	1239.2
eqtl-a-ENSG00000083444	PLOD1	rs190201473	1	12134228	T	C	-0.46477	0.0512793	0.0135775	1.26e-19	21536	TRUE	0.00379991	82.1394
eqtl-a-ENSG00000083444	PLOD1	rs41278638	1	12072722	G	A	0.383813	0.0269803	0.050528	6.36e-46	31684	TRUE	0.00634659	202.357
eqtl-a-ENSG00000083454	P2RX5	rs170313	17	3584488	G	A	-0.10135	0.0118873	0.475472	1.51e-17	26856	TRUE	0.00269939	72.6857
eqtl-a-ENSG00000083457	ITGAE	rs16953429	17	3626816	A	G	-0.224632	0.0122805	0.356633	9.62e-75	25847	TRUE	0.0127795	334.563
eqtl-a-ENSG00000083845	RPS5	rs10407616	19	58896384	C	G	-0.191733	0.0197524	0.899762	2.83e-22	6417	TRUE	0.0144708	94.193
eqtl-a-ENSG00000083845	RPS5	rs7256964	19	58882186	T	C	-0.394976	0.0117489	0.388636	1e-200	6083	TRUE	0.156682	1129.81
eqtl-a-ENSG00000084072	PPIE	rs12745951	1	40276520	C	T	0.571871	0.0150803	0.170397	1e-200	31529	TRUE	0.043621	1437.97
eqtl-a-ENSG00000084072	PPIE	rs12129051	1	40163506	A	C	-0.180968	0.0131184	0.283439	2.73e-43	27696	TRUE	0.00682419	190.288
eqtl-a-ENSG00000084072	PPIE	rs11206724	1	40200894	A	C	0.63754	0.0109055	0.39896	1e-200	26660	TRUE	0.113627	3417.36
eqtl-a-ENSG00000084073	ZMPSTE24	rs6600323	1	40743727	A	G	-0.190607	0.011894	0.436149	8.47e-58	31684	TRUE	0.00804037	256.8
eqtl-a-ENSG00000084207	GSTP1	rs12789119	11	67262286	A	T	-0.0851948	0.012872	0.30799	3.62e-11	25738	TRUE	0.00169911	43.8026
eqtl-a-ENSG00000084234	APLP2	rs2115045	11	129866416	A	G	-0.148061	0.0210808	0.087002	2.16e-12	30862	TRUE	0.00159584	49.3264
eqtl-a-ENSG00000084676	NCOA1	rs11887963	2	24676506	C	A	-0.134876	0.0201834	0.0958734	2.35e-11	27711	TRUE	0.0016089	44.6529
eqtl-a-ENSG00000084676	NCOA1	rs12614742	2	24711484	C	T	-0.242144	0.0117781	0.545525	6.45e-94	30817	TRUE	0.0135298	422.638
eqtl-a-ENSG00000084774	CAD	rs1006898	2	27424496	A	G	-0.174567	0.0227606	0.926503	1.73e-14	14263	TRUE	0.00410732	58.8161
eqtl-a-ENSG00000084774	CAD	rs11126937	2	27489551	G	A	-0.187126	0.013726	0.246178	2.55e-42	14262	TRUE	0.012864	185.832
eqtl-a-ENSG00000085063	CD59	rs831604	11	33716165	G	C	-0.411067	0.0127831	0.71913	1e-200	13100	TRUE	0.073162	1033.92
eqtl-a-ENSG00000085063	CD59	rs704704	11	33715779	A	G	-0.130142	0.012359	0.64105	6.27e-26	11496	TRUE	0.00955328	110.865
eqtl-a-ENSG00000085117	CD82	rs7949696	11	44583607	A	T	0.187644	0.0129258	0.702734	9.43e-48	30917	TRUE	0.00677028	210.73
eqtl-a-ENSG00000085117	CD82	rs72907544	11	44656138	T	C	-0.202788	0.0263398	0.0537315	1.37e-14	29918	TRUE	0.00197728	59.2694
eqtl-a-ENSG00000085265	FCN1	rs6537952	9	137764457	A	G	-0.391288	0.0122442	0.672221	1e-200	27070	TRUE	0.0363547	1021.17
eqtl-a-ENSG00000085265	FCN1	rs7869102	9	137866419	C	T	-0.369697	0.0122266	0.334304	1e-200	31355	TRUE	0.0283329	914.224
eqtl-a-ENSG00000085265	FCN1	rs10448317	9	137900735	G	T	-0.0981703	0.0120469	0.415975	3.66e-16	23986	TRUE	0.0027609	66.4008
eqtl-a-ENSG00000085276	MECOM	rs6444842	3	168874035	G	A	0.20117	0.0209207	0.0881844	6.87e-22	30131	TRUE	0.00305935	92.4581
eqtl-a-ENSG00000085377	PREP	rs4478445	6	105786660	T	C	-0.32155	0.0244118	0.0626439	1.27e-39	30817	TRUE	0.00559846	173.488
eqtl-a-ENSG00000085465	OVGP1	rs7521484	1	111929295	C	T	0.355396	0.0116806	0.420325	1e-200	30934	TRUE	0.0290571	925.692
eqtl-a-ENSG00000085465	OVGP1	rs3767607	1	111957688	C	T	-0.504479	0.0217236	0.0784557	2.69e-119	30551	TRUE	0.0173459	539.255
eqtl-a-ENSG00000085511	MAP3K4	rs1488	6	161538250	A	G	0.0933303	0.0124006	0.643391	5.22e-14	31684	TRUE	0.00178461	56.6412
eqtl-a-ENSG00000085563	ABCB1	rs2091766	7	87174504	T	C	-0.085427	0.0121347	0.398625	1.92e-12	31644	TRUE	0.00156373	49.557
eqtl-a-ENSG00000085563	ABCB1	rs10226830	7	87382936	A	G	0.2847	0.0235225	0.0679854	1.02e-33	31526	TRUE	0.00462515	146.481
eqtl-a-ENSG00000085662	AKR1B1	rs782510	7	134211308	G	T	0.366152	0.0115464	0.455628	1e-200	28800	TRUE	0.033739	1005.54
eqtl-a-ENSG00000085733	CTTN	rs4570606	11	70263716	C	T	0.148688	0.0141493	0.227171	7.9e-26	31566	TRUE	0.00348615	110.422
eqtl-a-ENSG00000085741	WNT11	rs17749202	11	75897374	C	T	0.243836	0.0125337	0.32565	2.69e-84	26985	TRUE	0.0138314	378.447
eqtl-a-ENSG00000085832	EPS15	rs1886396	1	52004485	A	T	0.176635	0.011843	0.536823	2.64e-50	31675	TRUE	0.00697387	222.435
eqtl-a-ENSG00000085832	EPS15	rs12074459	1	51762087	G	A	0.0864776	0.01496	0.196531	7.44e-09	31684	TRUE	0.00105353	33.4131
eqtl-a-ENSG00000085871	MGST2	rs3822045	4	140587414	C	A	-0.479614	0.0126611	0.277707	1e-200	14263	TRUE	0.0914108	1434.76
eqtl-a-ENSG00000085871	MGST2	rs11726931	4	140497312	C	T	-0.0678874	0.0122117	0.386072	2.71e-08	14263	TRUE	0.0021621	30.9005
eqtl-a-ENSG00000085871	MGST2	rs62321358	4	140583887	A	G	0.397375	0.0210941	0.0848585	3.67e-79	14263	TRUE	0.024277	354.828
eqtl-a-ENSG00000085871	MGST2	rs72730223	4	140694677	C	T	0.0844137	0.0131808	0.283908	1.51e-10	14263	TRUE	0.00286737	41.0092
eqtl-a-ENSG00000085978	ATG16L1	rs10192702	2	234206750	C	A	0.26539	0.0116934	0.492371	4.95e-114	31469	TRUE	0.0161047	515.062
eqtl-a-ENSG00000085978	ATG16L1	rs78571834	2	234217249	A	T	0.151384	0.0212803	0.0852029	1.13e-12	29778	TRUE	0.00169657	50.6029
eqtl-a-ENSG00000085999	RAD54L	rs12142240	1	46747301	C	T	-0.0802008	0.0131006	0.289883	9.24e-10	31684	TRUE	0.00118147	37.4755
eqtl-a-ENSG00000086015	MAST2	rs138862596	1	46191982	C	T	-0.205986	0.0129829	0.291377	1.09e-56	28802	TRUE	0.00866423	251.711
eqtl-a-ENSG00000086062	B4GALT1	rs10117038	9	33122626	C	T	0.367555	0.0116913	0.41166	1e-200	31558	TRUE	0.030368	988.306
eqtl-a-ENSG00000086062	B4GALT1	rs7044856	9	33175527	G	T	0.338101	0.0184304	0.884894	3.62e-75	31568	TRUE	0.010548	336.508
eqtl-a-ENSG00000086200	IPO11	rs32163	5	61857577	A	G	-0.179924	0.0120668	0.602447	2.81e-50	31684	TRUE	0.00696814	222.314
eqtl-a-ENSG00000086232	EIF2AK1	rs2107854	7	6165595	T	C	-0.203361	0.0211212	0.086343	6.07e-22	31470	TRUE	0.00293714	92.698
eqtl-a-ENSG00000086232	EIF2AK1	rs11766581	7	6069983	T	C	-0.312018	0.012264	0.657509	8.75e-143	31469	TRUE	0.0201544	647.243
eqtl-a-ENSG00000086289	EPDR1	rs3807184	7	37933640	C	G	-0.649661	0.013272	0.220567	1e-200	28792	TRUE	0.0768267	2395.91
eqtl-a-ENSG00000086289	EPDR1	rs34247895	7	38065078	G	T	0.141199	0.0156665	0.173656	2.01e-19	28800	TRUE	0.00281257	81.2249
eqtl-a-ENSG00000086544	ITPKC	rs28493229	19	41224204	C	G	-0.190565	0.0178098	0.126878	1.02e-26	30757	TRUE	0.0037086	114.483
eqtl-a-ENSG00000086548	CEACAM6	rs6508997	19	42278288	T	A	0.106286	0.0120741	0.408676	1.33e-18	31563	TRUE	0.00244906	77.4845
eqtl-a-ENSG00000087076	HSD17B14	rs4801782	19	49420234	G	T	-0.0803355	0.0144143	0.782638	2.5e-08	24416	TRUE	0.00127058	31.0593
eqtl-a-ENSG00000087076	HSD17B14	rs8110220	19	49339098	C	T	-0.566343	0.0132889	0.231153	1e-200	31300	TRUE	0.0548453	1816.16
eqtl-a-ENSG00000087088	BAX	rs611251	19	49377086	C	T	0.115711	0.016485	0.153441	2.23e-12	31086	TRUE	0.00158241	49.2656
eqtl-a-ENSG00000087088	BAX	rs11668424	19	49457040	A	G	-0.359289	0.0119595	0.368773	2.76e-198	30698	TRUE	0.0285606	902.472
eqtl-a-ENSG00000087088	BAX	rs145540148	19	49554685	C	T	0.15412	0.0280244	0.0472393	3.81e-08	17086	TRUE	0.001767	30.2409
eqtl-a-ENSG00000087116	ADAMTS2	rs255027	5	178774860	G	A	0.20323	0.0120348	0.601326	5.61e-64	22324	TRUE	0.0126129	285.141
eqtl-a-ENSG00000087128	TMPRSS11E	rs34092423	4	69309300	T	G	0.10731	0.01359	0.257015	2.88e-15	4521	TRUE	0.0136037	62.3231
eqtl-a-ENSG00000087191	PSMC5	rs2597632	17	61894739	T	A	0.174157	0.0124651	0.341475	2.33e-44	14178	TRUE	0.0135812	195.177
eqtl-a-ENSG00000087237	CETP	rs1532624	16	57005479	A	C	-0.192041	0.0118894	0.437102	1.1e-58	31086	TRUE	0.00832288	260.88
eqtl-a-ENSG00000087237	CETP	rs1651666	16	57056508	T	C	0.160018	0.0127805	0.311549	5.77e-36	31470	TRUE	0.00495664	156.752
eqtl-a-ENSG00000087250	MT3	rs1580833	16	56644650	A	C	-0.218632	0.0128661	0.299255	9.25e-65	30410	TRUE	0.00940617	288.739
eqtl-a-ENSG00000087250	MT3	rs4784714	16	56724810	A	G	0.07401	0.0118955	0.481378	4.92e-10	30859	TRUE	0.00125282	38.7068
eqtl-a-ENSG00000087274	ADD1	rs6819310	4	2869127	C	T	0.228401	0.0129795	0.28965	2.61e-69	31355	TRUE	0.00977924	309.637
eqtl-a-ENSG00000087303	NID2	rs10148939	14	52453659	C	A	-0.166088	0.0176322	0.130174	4.52e-21	30902	TRUE	0.00286307	88.7228
eqtl-a-ENSG00000087365	SF3B2	rs7946140	11	65785211	A	G	-0.416495	0.0131301	0.258752	1e-200	31141	TRUE	0.0312997	1006.13
eqtl-a-ENSG00000087460	GNAS	rs7121	20	57478807	T	C	-0.322015	0.011609	0.472732	2.4e-169	30746	TRUE	0.024414	769.368
eqtl-a-ENSG00000087460	GNAS	rs8183748	20	57585350	G	A	-0.145105	0.0177964	0.127607	3.53e-16	31355	TRUE	0.0021158	66.4772
eqtl-a-ENSG00000087586	AURKA	rs141294667	20	54905410	A	G	-0.257912	0.0400758	0.0224975	1.23e-10	25355	TRUE	0.00163082	41.4137
eqtl-a-ENSG00000088002	SULT2B1	rs10401347	19	49092551	A	G	-0.230915	0.0118672	0.570977	2.48e-84	18656	TRUE	0.0198913	378.583
eqtl-a-ENSG00000088002	SULT2B1	rs1236094	19	49104008	G	A	0.159561	0.0184346	0.882509	4.9e-18	31035	TRUE	0.00240817	74.9132
eqtl-a-ENSG00000088053	GP6	rs35121332	19	55487042	A	G	0.270507	0.0141577	0.221202	2.22e-81	8846	TRUE	0.0396334	364.984
eqtl-a-ENSG00000088179	PTPN4	rs13000543	2	120719379	C	T	0.156957	0.0119335	0.565333	1.64e-39	31509	TRUE	0.00546026	172.981
eqtl-a-ENSG00000088247	KHSRP	rs8107767	19	6410324	T	C	-0.149338	0.0209424	0.0882691	9.96e-13	26855	TRUE	0.00188991	50.8458
eqtl-a-ENSG00000088256	GNA11	rs308036	19	3099029	G	A	-0.362453	0.0131372	0.735061	1.48e-167	22400	TRUE	0.0328652	761.13
eqtl-a-ENSG00000088298	EDEM2	rs6120793	20	33604407	C	T	-0.533095	0.0141013	0.202956	1e-200	31566	TRUE	0.0433152	1429.1
eqtl-a-ENSG00000088298	EDEM2	rs632688	20	33778287	C	A	-0.181293	0.0145367	0.790163	1.07e-35	31231	TRUE	0.00495549	155.526
eqtl-a-ENSG00000088305	DNMT3B	rs6058883	20	31365719	C	T	-0.108396	0.0119111	0.457858	9e-20	31569	TRUE	0.00261652	82.8124
eqtl-a-ENSG00000088538	DOCK3	rs751851	3	50703858	T	C	-0.189605	0.0170914	0.860254	1.35e-28	26395	TRUE	0.0046409	123.058
eqtl-a-ENSG00000088812	ATRN	rs60120267	20	3405829	T	G	0.169476	0.0208281	0.0892387	4.06e-16	30125	TRUE	0.00219299	66.2046
eqtl-a-ENSG00000088812	ATRN	rs170974	20	3599112	G	A	-0.100631	0.0119145	0.541452	3.01e-17	31644	TRUE	0.00224927	71.332
eqtl-a-ENSG00000088826	SMOX	rs6139320	20	4112772	T	C	0.125817	0.0159508	0.166258	3.08e-15	31347	TRUE	0.00198087	62.2137
eqtl-a-ENSG00000088826	SMOX	rs1884732	20	4139757	G	T	-0.409682	0.0115423	0.42322	1e-200	31020	TRUE	0.0390281	1259.74
eqtl-a-ENSG00000088826	SMOX	rs6084670	20	4222509	A	C	-0.142286	0.0137749	0.754388	5.2e-25	31470	TRUE	0.00337894	106.689
eqtl-a-ENSG00000088832	FKBP1A	rs6041690	20	1339715	A	G	-0.138955	0.0119257	0.557469	2.25e-31	22325	TRUE	0.00604444	135.751
eqtl-a-ENSG00000088832	FKBP1A	rs6079081	20	1400152	G	A	-0.111458	0.0129756	0.298256	8.71e-18	26494	TRUE	0.00277723	73.7793
eqtl-a-ENSG00000088832	FKBP1A	rs8392	20	1350709	C	T	-0.461347	0.0117593	0.362093	1e-200	25383	TRUE	0.0571718	1539.07
eqtl-a-ENSG00000088854	DNAAF9	rs77390988	20	3408754	C	T	0.221864	0.0207532	0.0896174	1.13e-26	24777	TRUE	0.00459152	114.28
eqtl-a-ENSG00000088854	DNAAF9	rs11696862	20	3226636	C	T	-0.1091	0.0189012	0.11131	7.82e-09	23993	TRUE	0.0013867	33.3146
eqtl-a-ENSG00000088854	DNAAF9	rs74999444	20	3313515	A	G	-0.233418	0.0376682	0.0255506	5.76e-10	25342	TRUE	0.00151294	38.3959
eqtl-a-ENSG00000088882	CPXM1	rs6051423	20	2815231	A	G	0.135212	0.0170791	0.140698	2.44e-15	31568	TRUE	0.00198149	62.6719
eqtl-a-ENSG00000088882	CPXM1	rs34211052	20	2780683	A	G	-0.174527	0.0194514	0.103886	2.9e-19	31479	TRUE	0.0025509	80.5
eqtl-a-ENSG00000089012	SIRPG	rs3746719	20	1610790	A	G	-0.497169	0.0127828	0.267203	1e-200	30935	TRUE	0.04662	1512.61
eqtl-a-ENSG00000089012	SIRPG	rs497134	20	1685577	G	A	0.0733438	0.0120057	0.569894	1e-09	30809	TRUE	0.0012099	37.3185
eqtl-a-ENSG00000089012	SIRPG	rs2243602	20	1546742	A	T	-0.131358	0.0119805	0.572712	5.68e-28	30814	TRUE	0.00388619	120.208
eqtl-a-ENSG00000089022	MAPKAPK5	rs11525583	12	112261638	A	G	-0.201671	0.0345647	0.0305093	5.39e-09	18447	TRUE	0.00184202	34.0388
eqtl-a-ENSG00000089022	MAPKAPK5	rs11066119	12	112434504	G	A	0.463227	0.0192234	0.102597	2.69e-128	26395	TRUE	0.0215256	580.623
eqtl-a-ENSG00000089041	P2RX7	rs185394597	12	121599393	A	G	-0.985302	0.0553512	0.011439	6.94e-71	9446	TRUE	0.0324569	316.805
eqtl-a-ENSG00000089041	P2RX7	rs61953400	12	121614284	A	G	0.274867	0.0467063	0.0164697	3.99e-09	17006	TRUE	0.0020324	34.6293
eqtl-a-ENSG00000089041	P2RX7	rs28638142	12	121501461	A	C	-0.869534	0.0266544	0.0487397	1e-200	31060	TRUE	0.0331286	1064.16
eqtl-a-ENSG00000089041	P2RX7	rs56720891	12	121557159	C	G	0.264334	0.0258925	0.0555343	1.81e-24	31185	TRUE	0.00333091	104.215
eqtl-a-ENSG00000089050	RBBP9	rs16979192	20	18433457	T	C	-0.136555	0.0203452	0.0941758	1.92e-11	31568	TRUE	0.00142503	45.0468
eqtl-a-ENSG00000089050	RBBP9	rs6045426	20	18452664	T	C	-0.307047	0.0172901	0.866192	1.48e-70	31684	TRUE	0.00985538	315.346
eqtl-a-ENSG00000089057	SLC23A2	rs261360	20	5037774	A	G	-0.16233	0.0121147	0.391968	6.08e-41	31294	TRUE	0.00570462	179.533
eqtl-a-ENSG00000089057	SLC23A2	rs6052992	20	4944442	C	T	0.139865	0.0120411	0.410589	3.43e-31	31235	TRUE	0.00430103	134.914
eqtl-a-ENSG00000089127	OAS1	rs150837409	12	113355088	A	G	-0.476205	0.0457669	0.0170745	2.35e-25	23875	TRUE	0.00451416	108.255
eqtl-a-ENSG00000089127	OAS1	rs116951660	12	113379509	A	G	-0.315857	0.0497311	0.0144922	2.13e-10	12869	TRUE	0.00312479	40.3327
eqtl-a-ENSG00000089127	OAS1	rs12309946	12	113336255	T	C	0.931323	0.028643	0.0419262	1e-200	31240	TRUE	0.032734	1057.15
eqtl-a-ENSG00000089127	OAS1	rs7968145	12	113369644	T	C	-0.877015	0.0249361	0.944547	1e-200	30547	TRUE	0.0389179	1236.88
eqtl-a-ENSG00000089127	OAS1	rs61732395	12	113405328	A	G	-0.301631	0.0356088	0.0286141	2.44e-17	18792	TRUE	0.00380373	71.7449
eqtl-a-ENSG00000089157	RPLP0	rs2074540	12	120636549	A	C	0.134347	0.0162286	0.159194	1.25e-16	28703	TRUE	0.00238194	68.5273
eqtl-a-ENSG00000089159	PXN	rs2238155	12	120667194	C	A	-0.126439	0.0162729	0.15824	7.85e-15	14256	TRUE	0.00421696	60.3631
eqtl-a-ENSG00000089163	SIRT4	rs5634	12	120762837	G	A	0.746313	0.02583	0.05293	1.45e-183	30606	TRUE	0.0265521	834.766
eqtl-a-ENSG00000089199	CHGB	rs34202573	20	5793498	T	C	0.109789	0.0118955	0.465878	2.72e-20	26493	TRUE	0.00320499	85.1764
eqtl-a-ENSG00000089220	PEBP1	rs2936839	12	118580315	C	T	-0.390263	0.0118087	0.619233	1e-200	14255	TRUE	0.0711674	1092.07
eqtl-a-ENSG00000089220	PEBP1	rs7974375	12	118585698	T	G	0.155554	0.0166233	0.149857	8.17e-21	14263	TRUE	0.00610181	87.5522
eqtl-a-ENSG00000089248	ERP29	rs11066119	12	112434504	G	A	-0.299355	0.0194523	0.102597	1.93e-53	26395	TRUE	0.00889263	236.809
eqtl-a-ENSG00000089597	GANAB	rs118093058	11	62413673	T	G	-0.28851	0.0179247	0.123523	2.73e-58	14173	TRUE	0.017951	259.034
eqtl-a-ENSG00000089685	BIRC5	rs2661694	17	76221008	A	C	-0.271668	0.0131352	0.274772	4.97e-95	27185	TRUE	0.0154915	427.732
eqtl-a-ENSG00000089692	LAG3	rs67706382	12	6878190	A	G	-0.126909	0.0156946	0.173116	6.16e-16	31355	TRUE	0.002081	65.3818
eqtl-a-ENSG00000090006	LTBP4	rs2303728	19	41114065	T	G	-0.42544	0.0141745	0.209708	6.37e-198	31681	TRUE	0.0276494	900.811
eqtl-a-ENSG00000090013	BLVRB	rs10414431	19	40854331	T	A	-0.417131	0.0127392	0.282897	1e-200	31597	TRUE	0.0328188	1072.09
eqtl-a-ENSG00000090013	BLVRB	rs4635	19	40884160	A	G	-0.223625	0.0124204	0.659781	1.79e-72	30901	TRUE	0.0103816	324.147
eqtl-a-ENSG00000090013	BLVRB	rs1675396	19	41005166	G	C	-0.0700731	0.0122334	0.382305	1.02e-08	31563	TRUE	0.00103843	32.8081
eqtl-a-ENSG00000090020	SLC9A1	rs12751422	1	27493679	C	T	-0.156071	0.0131158	0.714764	1.19e-32	30606	TRUE	0.00460515	141.588
eqtl-a-ENSG00000090060	PAPOLA	rs56960368	14	97045171	C	G	-0.255035	0.0147185	0.200184	2.91e-67	13925	TRUE	0.0211063	300.2
eqtl-a-ENSG00000090061	CCNK	rs8011858	14	99936321	A	G	0.112701	0.0118921	0.533259	2.62e-21	31684	TRUE	0.00282663	89.8072
eqtl-a-ENSG00000090266	NDUFB2	rs6969644	7	140356334	G	A	-0.69352	0.0218081	0.0751501	1e-200	31348	TRUE	0.0312524	1011.24
eqtl-a-ENSG00000090266	NDUFB2	rs145312664	7	140348159	A	G	-0.348166	0.0460695	0.0169089	4.11e-14	23786	TRUE	0.00239543	57.1096
eqtl-a-ENSG00000090339	ICAM1	rs281437	19	10397238	T	C	0.249959	0.0137097	0.243345	2.88e-74	27015	TRUE	0.0121553	332.391
eqtl-a-ENSG00000090376	IRAK3	rs2870783	12	66486323	G	A	-0.377165	0.0115664	0.43864	1e-200	31245	TRUE	0.0329118	1063.26
eqtl-a-ENSG00000090376	IRAK3	rs12300976	12	66655902	T	G	-0.447981	0.0216663	0.0795742	5.63e-95	31253	TRUE	0.0134945	427.486
eqtl-a-ENSG00000090382	LYZ	rs41415548	12	69831635	G	A	-0.260216	0.0208361	0.0885415	8.59e-36	31470	TRUE	0.00493164	155.958
eqtl-a-ENSG00000090382	LYZ	rs10878946	12	69642315	T	C	-0.734518	0.0115964	0.711861	1e-200	31461	TRUE	0.1131	4011.72
eqtl-a-ENSG00000090382	LYZ	rs7963983	12	69817516	T	A	0.581881	0.013936	0.203933	1e-200	31355	TRUE	0.0526727	1743.27
eqtl-a-ENSG00000090520	DNAJB11	rs3846211	3	186306541	C	T	-0.107291	0.0128135	0.687925	5.61e-17	31684	TRUE	0.00220796	70.1074
eqtl-a-ENSG00000090554	FLT3LG	rs2878354	19	50005672	T	C	-0.123179	0.0184422	0.117669	2.4e-11	27607	TRUE	0.00161335	44.6084
eqtl-a-ENSG00000090581	GNPTG	rs4984820	16	1407809	C	T	-0.439508	0.0230846	0.930339	8.11e-81	23866	TRUE	0.0149611	362.454
eqtl-a-ENSG00000090581	GNPTG	rs118095050	16	1461046	C	T	0.235168	0.0267182	0.0520615	1.35e-18	18924	TRUE	0.00407713	77.4633
eqtl-a-ENSG00000090615	GOLGA3	rs111839026	12	133460008	A	G	0.336976	0.0148625	0.191339	8.32e-114	27313	TRUE	0.0184734	514.023
eqtl-a-ENSG00000090659	CD209	rs1688067	19	7838081	G	A	0.149359	0.015055	0.807885	3.37e-23	31684	TRUE	0.00309681	98.4178
eqtl-a-ENSG00000090659	CD209	rs10422720	19	7789796	C	T	-0.292078	0.0132624	0.264847	1.73e-107	30518	TRUE	0.0156441	484.981
eqtl-a-ENSG00000090674	MCOLN1	rs492092	19	7606737	C	G	-0.081133	0.0120617	0.585397	1.74e-11	22558	TRUE	0.00200174	45.2418
eqtl-a-ENSG00000090674	MCOLN1	rs113838290	19	7550305	A	G	0.202189	0.0151539	0.187485	1.32e-40	30629	TRUE	0.00577852	178.007
eqtl-a-ENSG00000090861	AARS1	rs11075762	16	70372339	T	C	0.274199	0.0193265	0.104405	1.09e-45	31568	TRUE	0.00633604	201.279
eqtl-a-ENSG00000090863	GLG1	rs11643608	16	74503258	C	G	-0.292376	0.0121549	0.359731	7.52e-128	31567	TRUE	0.0179994	578.566
eqtl-a-ENSG00000090905	TNRC6A	rs72768634	16	24700776	A	T	0.356649	0.0289992	0.0435751	9.24e-35	28196	TRUE	0.00533579	151.244
eqtl-a-ENSG00000090905	TNRC6A	rs4788432	16	24818916	G	A	-0.449137	0.0169753	0.135473	2.92e-154	31678	TRUE	0.0216208	699.996
eqtl-a-ENSG00000091140	DLD	rs17154615	7	107559732	T	G	0.196619	0.0177793	0.127307	1.99e-28	31354	TRUE	0.00388542	122.291
eqtl-a-ENSG00000091262	ABCC6	rs2007413	16	16308675	T	C	-0.365897	0.0168801	0.139881	3.43e-104	26997	TRUE	0.0171064	469.824
eqtl-a-ENSG00000091409	ITGA6	rs114005087	2	173369391	T	C	0.207388	0.0292565	0.0430955	1.35e-12	30757	TRUE	0.00163106	50.2452
eqtl-a-ENSG00000091436	MAP3K20	rs820008	2	174123399	G	A	0.288676	0.0133622	0.740734	1.65e-103	30052	TRUE	0.0152932	466.699
eqtl-a-ENSG00000091436	MAP3K20	rs12624093	2	173876213	G	C	-0.230802	0.0238575	0.0662092	3.87e-22	29953	TRUE	0.00311483	93.5837
eqtl-a-ENSG00000091436	MAP3K20	rs3820838	2	173905103	A	G	-0.479448	0.0137385	0.222096	1e-200	30265	TRUE	0.0386839	1217.8
eqtl-a-ENSG00000091513	TF	rs56090943	3	133530647	T	C	0.0767477	0.0124771	0.348129	7.7e-10	30733	TRUE	0.0012296	37.8334
eqtl-a-ENSG00000091513	TF	rs12634591	3	133367858	C	T	-0.302023	0.0177534	0.12601	6.67e-65	30859	TRUE	0.0092914	289.394
eqtl-a-ENSG00000091592	NLRP1	rs10445291	17	5463832	C	T	-0.808352	0.0259374	0.051965	1e-200	26390	TRUE	0.0354986	971.215
eqtl-a-ENSG00000091592	NLRP1	rs34849535	17	5570857	C	T	0.648423	0.0412231	0.020924	9.48e-56	23650	TRUE	0.0103534	247.399
eqtl-a-ENSG00000091592	NLRP1	rs11654427	17	5437296	T	C	-0.313741	0.0458016	0.0171233	7.37e-12	16644	TRUE	0.00281126	46.9169
eqtl-a-ENSG00000091831	ESR1	rs3020333	6	152010254	G	A	-0.169439	0.0118573	0.459469	2.53e-46	26609	TRUE	0.00761564	204.184
eqtl-a-ENSG00000091844	RGS17	rs672341	6	153455994	A	G	-0.360766	0.0118288	0.388271	1e-200	30257	TRUE	0.0298259	930.125
eqtl-a-ENSG00000091844	RGS17	rs4870148	6	153241273	C	T	0.130233	0.0121132	0.602672	5.84e-27	30257	TRUE	0.00380577	115.583
eqtl-a-ENSG00000091879	ANGPT2	rs11990038	8	6324508	G	C	0.293763	0.0326912	0.0341215	2.56e-19	10102	TRUE	0.00792989	80.7321
eqtl-a-ENSG00000091879	ANGPT2	rs6559162	8	6292473	G	A	0.0950813	0.0160456	0.164211	3.11e-09	23941	TRUE	0.00146453	35.1109
eqtl-a-ENSG00000091972	CD200	rs721363	3	112177130	G	A	-0.180827	0.0135709	0.254951	1.67e-40	31684	TRUE	0.0055724	177.534
eqtl-a-ENSG00000092010	PSME1	rs4575	14	24615435	C	T	-0.205593	0.0129235	0.295934	5.52e-57	30971	TRUE	0.00810526	253.063
eqtl-a-ENSG00000092068	SLC7A8	rs35862886	14	23719753	C	A	0.105503	0.012099	0.40351	2.78e-18	31684	TRUE	0.00239414	76.0332
eqtl-a-ENSG00000092068	SLC7A8	rs2239630	14	23589349	G	A	-0.355814	0.0115296	0.519173	1e-200	31231	TRUE	0.0295928	952.335
eqtl-a-ENSG00000092068	SLC7A8	rs7142162	14	23631924	T	C	0.418382	0.0142046	0.790868	1.12e-190	31300	TRUE	0.0269693	867.481
eqtl-a-ENSG00000092094	OSGEP	rs8003054	14	20907438	G	A	0.638979	0.0114317	0.33248	1e-200	24791	TRUE	0.11192	3124.04
eqtl-a-ENSG00000092094	OSGEP	rs1760933	14	20945488	C	T	0.435657	0.0312628	0.962869	3.86e-44	18610	TRUE	0.0103271	194.172
eqtl-a-ENSG00000092094	OSGEP	rs1760955	14	20887962	C	A	0.20531	0.0130315	0.287842	6.37e-56	26280	TRUE	0.00935671	248.198
eqtl-a-ENSG00000092094	OSGEP	rs55790286	14	20871846	G	A	-0.131149	0.016247	0.158797	6.9e-16	25942	TRUE	0.00250548	65.1554
eqtl-a-ENSG00000092096	SLC22A17	rs2231811	14	23826792	A	G	0.659136	0.0278671	0.0459908	1.1e-123	31352	TRUE	0.0175315	559.421
eqtl-a-ENSG00000092096	SLC22A17	rs115984700	14	23829369	T	G	-0.362239	0.0458623	0.0170582	2.82e-15	11578	TRUE	0.00535934	62.374
eqtl-a-ENSG00000092295	TGM1	rs61998517	14	24797976	T	C	-0.363111	0.0345573	0.0303538	7.97e-26	27774	TRUE	0.00395948	110.4
eqtl-a-ENSG00000092295	TGM1	rs2180196	14	24734645	A	G	0.488333	0.0164769	0.143398	4.93e-193	31240	TRUE	0.0273481	878.321
eqtl-a-ENSG00000092421	SEMA6A	rs153580	5	115683307	G	A	-0.200765	0.0134178	0.262688	1.28e-50	31635	TRUE	0.00702721	223.865
eqtl-a-ENSG00000092421	SEMA6A	rs17139820	5	115788412	T	C	0.155281	0.0160108	0.164249	3.06e-22	31644	TRUE	0.00296367	94.0553
eqtl-a-ENSG00000092439	TRPM7	rs57268282	15	50970449	A	C	-0.157465	0.011835	0.484775	2.16e-40	20092	TRUE	0.00873371	177.006
eqtl-a-ENSG00000092531	SNAP23	rs56357092	15	42790529	A	G	0.242524	0.0142685	0.218047	8.64e-65	26492	TRUE	0.0107877	288.882
eqtl-a-ENSG00000092758	COL9A3	rs760085	20	61445921	A	G	0.546411	0.0144243	0.19104	1e-200	14261	TRUE	0.0914241	1434.79
eqtl-a-ENSG00000092758	COL9A3	rs856956	20	61409313	G	A	0.109477	0.0156188	0.824492	2.39e-12	13417	TRUE	0.00364844	49.1231
eqtl-a-ENSG00000092758	COL9A3	rs61357165	20	61454782	G	T	0.34454	0.0364867	0.0271802	3.63e-21	9356	TRUE	0.00944062	89.1492
eqtl-a-ENSG00000092758	COL9A3	rs11554807	20	61431251	C	A	-0.327312	0.0127926	0.292304	2.17e-144	14252	TRUE	0.0439164	654.554
eqtl-a-ENSG00000092820	EZR	rs73018220	6	159145328	A	G	-0.177388	0.024009	0.0655074	1.49e-13	25752	TRUE	0.00211529	54.5842
eqtl-a-ENSG00000092820	EZR	rs6904701	6	159206926	T	A	0.212048	0.0117721	0.488578	1.55e-72	25983	TRUE	0.0123334	324.435
eqtl-a-ENSG00000092820	EZR	rs7770335	6	159337131	A	G	-0.0737364	0.0126915	0.325055	6.25e-09	25741	TRUE	0.00130961	33.7524
eqtl-a-ENSG00000092929	UNC13D	rs2290769	17	73826406	C	G	-0.360124	0.0145582	0.200321	4.28e-135	31565	TRUE	0.0190171	611.873
eqtl-a-ENSG00000092964	DPYSL2	rs7009085	8	26437688	A	G	0.205104	0.0180137	0.123398	4.91e-30	31684	TRUE	0.00407501	129.633
eqtl-a-ENSG00000092964	DPYSL2	rs55848744	8	26391084	T	C	-0.327526	0.0457011	0.0171946	7.68e-13	26070	TRUE	0.00196627	51.3576
eqtl-a-ENSG00000092969	TGFB2	rs12034138	1	218692641	T	C	0.12093	0.0175365	0.132305	5.36e-12	30765	TRUE	0.00154331	47.5504
eqtl-a-ENSG00000093000	NUP50	rs5766534	22	45601611	A	G	-0.128049	0.0181311	0.122344	1.64e-12	31668	TRUE	0.00157253	49.8743
eqtl-a-ENSG00000093000	NUP50	rs17546934	22	45517094	C	A	0.195886	0.0282298	0.0464575	3.95e-12	29140	TRUE	0.00164962	48.1461
eqtl-a-ENSG00000093000	NUP50	rs7290824	22	45527815	T	C	-0.392873	0.0129569	0.272182	1e-200	31684	TRUE	0.0281994	919.337
eqtl-a-ENSG00000093010	COMT	rs5993890	22	19958829	A	G	-0.249451	0.0293158	0.0428431	1.75e-17	31567	TRUE	0.00228844	72.4002
eqtl-a-ENSG00000093010	COMT	rs5993873	22	19913488	G	A	0.375346	0.0114862	0.519766	1e-200	30902	TRUE	0.0334018	1067.78
eqtl-a-ENSG00000095002	MSH2	rs6544979	2	47545157	G	A	0.137968	0.0196614	0.898352	2.26e-12	25783	TRUE	0.00190619	49.2373
eqtl-a-ENSG00000095002	MSH2	rs4380295	2	47572160	A	G	0.829526	0.0261407	0.0509863	1e-200	27796	TRUE	0.0349613	1006.92
eqtl-a-ENSG00000095002	MSH2	rs7568787	2	47803946	A	C	-0.127856	0.0119112	0.451584	7.03e-27	30037	TRUE	0.00382131	115.213
eqtl-a-ENSG00000095015	MAP3K1	rs140923332	5	56074673	T	C	0.158699	0.0190796	0.108635	8.98e-17	25153	TRUE	0.00274301	69.1792
eqtl-a-ENSG00000095059	DHPS	rs1054487	19	12772165	A	G	-0.137483	0.0122011	0.380972	1.88e-29	31300	TRUE	0.00404015	126.962
eqtl-a-ENSG00000095139	ARCN1	rs512849	11	118405343	A	G	0.276721	0.0242025	0.935983	2.84e-30	27069	TRUE	0.00480617	130.717
eqtl-a-ENSG00000095139	ARCN1	rs2277291	11	118435756	T	C	-0.297522	0.0170277	0.138873	2.31e-68	28917	TRUE	0.0104475	305.278
eqtl-a-ENSG00000095261	PSMD5	rs1060817	9	123583192	G	A	-0.312205	0.0119095	0.608835	1.8e-151	31684	TRUE	0.0212292	687.172
eqtl-a-ENSG00000095303	PTGS1	rs62575596	9	125189590	A	G	-0.232359	0.018252	0.119377	3.99e-37	31684	TRUE	0.00508911	162.058
eqtl-a-ENSG00000095321	CRAT	rs11564099	9	131836402	C	A	0.405901	0.0114827	0.556466	1e-200	31470	TRUE	0.0381896	1249.47
eqtl-a-ENSG00000095321	CRAT	rs13289043	9	131855418	G	A	0.335912	0.0336373	0.0321194	1.75e-23	16470	TRUE	0.00601857	99.714
eqtl-a-ENSG00000095464	PDE6C	rs11187583	10	95441272	A	G	0.130121	0.0209961	0.0878551	5.75e-10	28786	TRUE	0.00133247	38.405
eqtl-a-ENSG00000095739	BAMBI	rs61848532	10	28929017	A	C	0.102626	0.0172396	0.137909	2.64e-09	30692	TRUE	0.00115328	35.435
eqtl-a-ENSG00000095739	BAMBI	rs1977880	10	29070043	A	G	-0.114057	0.0195143	0.896488	5.07e-09	29539	TRUE	0.00115515	34.1593
eqtl-a-ENSG00000095739	BAMBI	rs11007222	10	29034080	C	T	0.143167	0.0119338	0.438546	3.7e-33	30817	TRUE	0.00464852	143.913
eqtl-a-ENSG00000095739	BAMBI	rs7087796	10	29071586	T	C	-0.327286	0.0116424	0.550152	7.06e-174	30817	TRUE	0.0250025	790.208
eqtl-a-ENSG00000095917	TPSD1	rs8045644	16	1295828	A	G	0.362974	0.0156435	0.167484	4.27e-119	15367	TRUE	0.0338485	538.303
eqtl-a-ENSG00000095951	HIVEP1	rs220018	6	12149138	A	G	-0.110785	0.0129722	0.701436	1.34e-17	31684	TRUE	0.00229666	72.9302
eqtl-a-ENSG00000095951	HIVEP1	rs9470768	6	12027052	A	G	-0.233577	0.0153125	0.181607	1.54e-52	31569	TRUE	0.00731674	232.67
eqtl-a-ENSG00000096006	CRISP3	rs78730163	6	49782939	G	A	-0.250025	0.0137315	0.242233	4.44e-74	31564	TRUE	0.0103944	331.515
eqtl-a-ENSG00000096006	CRISP3	rs114430433	6	49595268	A	G	-0.0768804	0.0132101	0.282064	5.89e-09	31569	TRUE	0.00107175	33.8682
eqtl-a-ENSG00000096063	SRPK1	rs2003828	6	35979681	T	C	-0.158245	0.0137453	0.246516	1.14e-30	31483	TRUE	0.00419229	132.533
eqtl-a-ENSG00000096063	SRPK1	rs2817019	6	35767861	G	A	0.358358	0.0118547	0.38483	1e-200	30902	TRUE	0.0287217	913.745
eqtl-a-ENSG00000096070	BRPF3	rs7766116	6	36222688	T	G	-0.0788388	0.0120634	0.414465	6.34e-11	26609	TRUE	0.00160256	42.7079
eqtl-a-ENSG00000096070	BRPF3	rs141026682	6	36092623	A	G	0.120662	0.0188423	0.112038	1.52e-10	25826	TRUE	0.00158536	41.0053
eqtl-a-ENSG00000096384	HSP90AB1	rs575034	6	44224924	A	C	0.0660774	0.0119504	0.450046	3.21e-08	30208	TRUE	0.00101107	30.5712
eqtl-a-ENSG00000096401	CDC5L	rs9357444	6	44375648	A	T	-0.250292	0.0202684	0.0941758	4.93e-35	31568	TRUE	0.00480745	152.485
eqtl-a-ENSG00000096401	CDC5L	rs78372022	6	44406469	A	G	-0.226481	0.0406894	0.0218252	2.6e-08	26289	TRUE	0.00117711	30.979
eqtl-a-ENSG00000096433	ITPR3	rs114746521	6	33720059	A	G	0.350115	0.047085	0.0161774	1.04e-13	26741	TRUE	0.00206339	55.2871
eqtl-a-ENSG00000096433	ITPR3	rs210137	6	33542478	T	C	-0.595795	0.0142423	0.192383	1e-200	31569	TRUE	0.0525221	1749.87
eqtl-a-ENSG00000096433	ITPR3	rs115423288	6	33582392	C	T	0.614438	0.0496949	0.0143974	4.08e-35	15945	TRUE	0.00949651	152.854
eqtl-a-ENSG00000096433	ITPR3	rs6915136	6	33651322	C	T	0.565635	0.0160559	0.148298	1e-200	31569	TRUE	0.0378265	1241.01
eqtl-a-ENSG00000096696	DSP	rs145158243	6	7616874	T	C	-0.219455	0.0302321	0.0402317	3.89e-13	30500	TRUE	0.00172467	52.6897
eqtl-a-ENSG00000096696	DSP	rs13200967	6	7441914	C	G	0.684447	0.0104282	0.520736	1e-200	26206	TRUE	0.141177	4307.52
eqtl-a-ENSG00000096717	SIRT1	rs717976	10	69551141	G	C	-0.445076	0.0115352	0.595813	1e-200	14263	TRUE	0.0945126	1488.53
eqtl-a-ENSG00000096717	SIRT1	rs2007505	10	69764085	G	A	-0.310969	0.0194577	0.102383	1.71e-57	13925	TRUE	0.018012	255.381
eqtl-a-ENSG00000096746	HNRNPH3	rs12218103	10	70142508	A	G	0.168166	0.0165449	0.151385	2.86e-24	22327	TRUE	0.00460588	103.302
eqtl-a-ENSG00000096968	JAK2	rs7035015	9	4942546	C	G	0.173894	0.0125743	0.329829	1.7e-43	30902	TRUE	0.00615085	191.238
eqtl-a-ENSG00000096968	JAK2	rs6476941	9	5133609	T	C	0.294781	0.0116693	0.466583	8.57e-141	31229	TRUE	0.0200247	638.089
eqtl-a-ENSG00000096996	IL12RB1	rs10411508	19	18110574	A	G	0.113561	0.0120868	0.404965	5.7e-21	24815	TRUE	0.0035447	88.2675
eqtl-a-ENSG00000096996	IL12RB1	rs404733	19	18169997	T	A	-0.387504	0.011448	0.497961	1e-200	30817	TRUE	0.0358467	1145.68
eqtl-a-ENSG00000096996	IL12RB1	rs897751	19	18193349	G	A	0.290151	0.0117392	0.439847	7.16e-135	31017	TRUE	0.0193153	610.862
eqtl-a-ENSG00000097007	ABL1	rs35993820	9	133763500	A	G	0.266439	0.0412125	0.0212459	1.01e-10	26185	TRUE	0.00159365	41.7931
eqtl-a-ENSG00000097021	ACOT7	rs4908550	1	6463999	G	C	0.458253	0.0205117	0.0892921	1.48e-110	27283	TRUE	0.0179656	499.086
eqtl-a-ENSG00000097046	CDC7	rs17485896	1	91887372	C	T	-0.470896	0.0117669	0.357763	1e-200	31355	TRUE	0.0485942	1601.39
eqtl-a-ENSG00000097046	CDC7	rs12141173	1	92036340	C	T	-0.289101	0.0125085	0.321519	3.48e-118	31568	TRUE	0.01664	534.148
eqtl-a-ENSG00000099139	PCSK5	rs112017452	9	78832821	T	C	0.159912	0.0288864	0.0443251	3.1e-08	29344	TRUE	0.00104328	30.644
eqtl-a-ENSG00000099139	PCSK5	rs12347453	9	78724005	T	G	0.269035	0.0116896	0.487969	3.3e-117	31260	TRUE	0.0166622	529.652
eqtl-a-ENSG00000099139	PCSK5	rs2243810	9	78487799	T	C	0.312526	0.0139642	0.226931	6.11e-111	31521	TRUE	0.015642	500.856
eqtl-a-ENSG00000099139	PCSK5	rs7874700	9	78642956	A	T	-0.170663	0.0128717	0.302958	4e-40	31306	TRUE	0.00558403	175.784
eqtl-a-ENSG00000099194	SCD	rs1054411	10	102107251	G	C	0.182178	0.0121106	0.389145	3.85e-51	31560	TRUE	0.00711903	226.273
eqtl-a-ENSG00000099203	TMED1	rs140789286	19	10947001	T	C	-1.09075	0.0352152	0.0275032	1e-200	28505	TRUE	0.0325606	959.312
eqtl-a-ENSG00000099250	NRP1	rs11595785	10	33703526	A	G	0.293377	0.0167805	0.143816	1.92e-68	27724	TRUE	0.010905	305.641
eqtl-a-ENSG00000099250	NRP1	rs11009376	10	33717004	A	G	-0.145559	0.0164173	0.154601	7.55e-19	28168	TRUE	0.00278297	78.6039
eqtl-a-ENSG00000099308	MAST3	rs273510	19	18223350	G	A	-0.298847	0.0129995	0.281039	5.98e-117	25429	TRUE	0.0203602	528.458
eqtl-a-ENSG00000099331	MYO9B	rs998488	19	17189468	G	A	0.244759	0.016895	0.142623	1.46e-47	31568	TRUE	0.00660444	209.862
eqtl-a-ENSG00000099331	MYO9B	rs3786514	19	17294954	C	T	-0.095829	0.0118806	0.486312	7.25e-16	27284	TRUE	0.00237889	65.0557
eqtl-a-ENSG00000099337	KCNK6	rs34989303	19	38817876	A	G	0.420987	0.0155134	0.168173	3.62e-162	28493	TRUE	0.0251944	736.365
eqtl-a-ENSG00000099341	PSMD8	rs73043099	19	38865803	A	G	0.510668	0.0447695	0.01783	3.89e-30	24845	TRUE	0.00520961	130.1
eqtl-a-ENSG00000099365	STX1B	rs72800858	16	31047773	A	G	-0.141289	0.0141732	0.226334	2.09e-23	20947	TRUE	0.00472176	99.3664
eqtl-a-ENSG00000099377	HSD3B7	rs4889606	16	31011183	G	A	0.291155	0.0120648	0.372393	1.14e-128	31355	TRUE	0.0182351	582.345
eqtl-a-ENSG00000099624	ATP5F1D	rs12983363	19	1241087	C	G	-0.367907	0.0132975	0.255102	1.72e-168	18354	TRUE	0.0400369	765.401
eqtl-a-ENSG00000099769	IGFALS	rs9928484	16	1862089	G	A	0.137353	0.0157296	0.828023	2.5e-18	29268	TRUE	0.00259847	76.245
eqtl-a-ENSG00000099795	NDUFB7	rs11085898	19	14679428	G	A	-0.0710877	0.0119423	0.547367	2.64e-09	14263	TRUE	0.00247813	35.4284
eqtl-a-ENSG00000099810	MTAP	rs10811619	9	21791312	A	T	0.211908	0.0204412	0.0927363	3.52e-25	30847	TRUE	0.00347183	107.462
eqtl-a-ENSG00000099810	MTAP	rs1134871	9	21862897	A	T	-0.30108	0.0127549	0.298677	3.43e-123	31679	TRUE	0.0172849	557.163
eqtl-a-ENSG00000099810	MTAP	rs3217978	9	22007330	A	C	0.213485	0.0339583	0.0316333	3.24e-10	25133	TRUE	0.00157006	39.5192
eqtl-a-ENSG00000099821	POLRMT	rs76261611	19	645973	A	G	0.206485	0.0242183	0.0642086	1.51e-17	9597	TRUE	0.00751756	72.6774
eqtl-a-ENSG00000099821	POLRMT	rs114872734	19	626162	G	A	0.215621	0.0175033	0.131754	7.17e-35	10837	TRUE	0.01381	151.727
eqtl-a-ENSG00000099866	MADCAM1	rs3764937	19	581633	A	G	-0.150707	0.0209347	0.0883339	6.07e-13	14315	TRUE	0.00360722	51.8171
eqtl-a-ENSG00000099866	MADCAM1	rs62130831	19	501580	T	C	-0.0773115	0.0123708	0.361542	4.12e-10	20242	TRUE	0.00192576	39.0526
eqtl-a-ENSG00000099875	MKNK2	rs2302585	19	2043271	A	G	-0.348588	0.0129489	0.278516	1.27e-159	19295	TRUE	0.0361994	724.626
eqtl-a-ENSG00000099875	MKNK2	rs73916834	19	2011117	A	C	-0.177604	0.0308677	0.0385787	8.73e-09	19513	TRUE	0.0016937	33.1019
eqtl-a-ENSG00000099889	ARVCF	rs165599	22	19956781	A	G	0.184849	0.0127886	0.691224	2.35e-47	27397	TRUE	0.00756808	208.909
eqtl-a-ENSG00000099910	KLHL22	rs62219034	22	20800256	T	C	0.150457	0.0132155	0.278596	4.98e-30	31565	TRUE	0.00408952	129.607
eqtl-a-ENSG00000099940	SNAP29	rs57610	22	21329502	T	C	-0.111628	0.0175769	0.131667	2.14e-10	24161	TRUE	0.00166657	40.3298
eqtl-a-ENSG00000099940	SNAP29	rs5760416	22	21113530	T	C	0.830686	0.0105191	0.332773	1e-200	31569	TRUE	0.164955	6235.76
eqtl-a-ENSG00000099940	SNAP29	rs178271	22	21331556	C	T	-0.230261	0.0257272	0.943603	3.55e-19	23232	TRUE	0.00343617	80.0974
eqtl-a-ENSG00000099942	CRKL	rs9613291	22	21276989	A	G	0.195068	0.0127839	0.691744	1.43e-52	31566	TRUE	0.00732207	232.819
eqtl-a-ENSG00000099953	MMP11	rs11914035	22	24186294	T	C	-0.277619	0.0197906	0.0989996	1.05e-44	31351	TRUE	0.00623752	196.767
eqtl-a-ENSG00000099956	SMARCB1	rs148958350	22	24204138	A	G	-0.540019	0.0483169	0.0152739	5.31e-29	19937	TRUE	0.00622655	124.904
eqtl-a-ENSG00000099956	SMARCB1	rs139131963	22	24098259	A	G	-0.733791	0.0240196	0.0613551	1e-200	30077	TRUE	0.0300959	933.221
eqtl-a-ENSG00000099956	SMARCB1	rs12167648	22	24091760	A	T	-0.173624	0.0122204	0.372954	8.2e-46	27071	TRUE	0.00740147	201.844
eqtl-a-ENSG00000099956	SMARCB1	rs148062837	22	24221973	A	G	-0.240673	0.0432748	0.0192445	2.67e-08	10661	TRUE	0.00289287	30.9245
eqtl-a-ENSG00000099957	P2RX6	rs370907	22	21361242	A	T	-0.148396	0.0121862	0.381912	4.09e-34	26080	TRUE	0.00565377	148.277
eqtl-a-ENSG00000099957	P2RX6	rs112169144	22	21378729	A	G	-0.310948	0.0149726	0.189079	8.46e-96	19018	TRUE	0.0221757	431.256
eqtl-a-ENSG00000099998	GGT5	rs35146655	22	24605938	G	A	0.255493	0.0218248	0.0800631	1.18e-31	31679	TRUE	0.00430736	137.035
eqtl-a-ENSG00000100014	SPECC1L	rs80134322	22	24849753	T	C	0.759968	0.0294785	0.0405775	1.47e-146	12473	TRUE	0.0505898	664.523
eqtl-a-ENSG00000100014	SPECC1L	rs5760267	22	24625618	A	G	0.139156	0.0181394	0.122125	1.7e-14	20993	TRUE	0.00279555	58.846
eqtl-a-ENSG00000100014	SPECC1L	rs191596061	22	24819991	A	G	0.277199	0.0335531	0.0323605	1.44e-16	9623	TRUE	0.00704268	68.2382
eqtl-a-ENSG00000100023	PPIL2	rs5999098	22	22048862	T	C	0.250946	0.0122245	0.359184	1.21e-93	31677	TRUE	0.0131285	421.377
eqtl-a-ENSG00000100024	UPB1	rs4820586	22	24796290	A	G	-0.514804	0.0110902	0.511512	1e-200	31569	TRUE	0.0638953	2154.65
eqtl-a-ENSG00000100024	UPB1	rs140275879	22	24942089	A	C	-0.414012	0.0434622	0.0189938	1.64e-21	22844	TRUE	0.00395648	90.7328
eqtl-a-ENSG00000100030	MAPK1	rs12172360	22	22148611	G	T	0.381401	0.0273259	0.0492158	2.84e-44	30191	TRUE	0.00641127	194.799
eqtl-a-ENSG00000100031	GGT1	rs5760491	22	24995134	T	G	-0.280758	0.0123605	0.337768	3.23e-114	23138	TRUE	0.0218117	515.887
eqtl-a-ENSG00000100053	CRYBB3	rs2269672	22	25597331	C	T	-0.0919483	0.0118812	0.510939	1e-14	29094	TRUE	0.00205433	59.8876
eqtl-a-ENSG00000100058	CRYBB2P1	rs7287403	22	25819042	T	G	0.208473	0.0275616	0.0488275	3.91e-14	919	TRUE	0.0586066	57.088
eqtl-a-ENSG00000100058	CRYBB2P1	rs5996942	22	25861352	A	G	0.435387	0.0252138	0.0579225	8.25e-67	5449	TRUE	0.0518824	298.068
eqtl-a-ENSG00000100060	MFNG	rs11089844	22	37882731	T	C	0.467185	0.0215628	0.0801604	4.28e-104	27399	TRUE	0.0168444	469.392
eqtl-a-ENSG00000100060	MFNG	rs56014332	22	37904695	A	G	-0.178983	0.0303454	0.0399715	3.67e-09	25427	TRUE	0.00136631	34.7859
eqtl-a-ENSG00000100077	GRK3	rs16980511	22	26010660	C	T	0.533347	0.0414089	0.0208535	5.83e-38	11496	TRUE	0.0142254	165.866
eqtl-a-ENSG00000100077	GRK3	rs59226697	22	25870037	G	C	-0.160035	0.0248	0.0611669	1.1e-10	11493	TRUE	0.00361013	41.6343
eqtl-a-ENSG00000100079	LGALS2	rs5995440	22	37919864	C	G	0.413247	0.0134176	0.243819	1e-200	31568	TRUE	0.0291719	948.511
eqtl-a-ENSG00000100079	LGALS2	rs2076088	22	37960725	T	G	-1.0089	0.0103897	0.730802	1e-200	27070	TRUE	0.258347	9428.84
eqtl-a-ENSG00000100079	LGALS2	rs62235997	22	38044497	T	C	0.343656	0.0126908	0.297713	1.74e-161	31226	TRUE	0.0229442	733.233
eqtl-a-ENSG00000100079	LGALS2	rs145785903	22	37875779	T	C	0.356184	0.0480466	0.0155264	1.23e-13	4122	TRUE	0.0131572	54.9304
eqtl-a-ENSG00000100097	LGALS1	rs7289275	22	38033910	T	C	0.654921	0.0206887	0.0843972	1e-200	28417	TRUE	0.0340629	1002.03
eqtl-a-ENSG00000100097	LGALS1	rs2899292	22	38077718	G	A	-0.170033	0.0127307	0.315176	1.09e-40	27399	TRUE	0.00646858	178.373
eqtl-a-ENSG00000100100	PIK3IP1	rs5753500	22	31578879	G	A	0.684883	0.0119525	0.720991	1e-200	31567	TRUE	0.0942125	3283.13
eqtl-a-ENSG00000100100	PIK3IP1	rs5753595	22	31787234	G	A	0.333335	0.0326121	0.0342339	1.59e-24	29875	TRUE	0.00348482	104.466
eqtl-a-ENSG00000100151	PICK1	rs12485185	22	38560836	T	C	0.22342	0.030309	0.0400139	1.69e-13	25004	TRUE	0.00216845	54.3333
eqtl-a-ENSG00000100151	PICK1	rs139869	22	38356025	G	A	-0.469374	0.0138588	0.218169	1e-200	31015	TRUE	0.0356651	1146.99
eqtl-a-ENSG00000100197	CYP2D6	rs133347	22	42423645	T	A	-0.370893	0.0114962	0.480551	1e-200	26394	TRUE	0.037939	1040.77
eqtl-a-ENSG00000100219	XBP1	rs12165489	22	29090768	C	A	0.81666	0.0161807	0.132052	1e-200	31343	TRUE	0.0751644	2547.18
eqtl-a-ENSG00000100219	XBP1	rs1805129	22	29130458	C	T	0.213543	0.0379543	0.0251689	1.84e-08	31064	TRUE	0.001018	31.6534
eqtl-a-ENSG00000100219	XBP1	rs5762813	22	29203314	T	C	0.314322	0.0148816	0.191862	5.06e-99	31354	TRUE	0.0140288	446.09
eqtl-a-ENSG00000100234	TIMP3	rs929015	22	33161150	G	A	-0.126888	0.0132028	0.71933	7.21e-22	31467	TRUE	0.00292672	92.3595
eqtl-a-ENSG00000100243	CYB5R3	rs137097	22	42987826	A	G	-0.27518	0.0182524	0.118744	2.31e-51	31569	TRUE	0.00714854	227.283
eqtl-a-ENSG00000100243	CYB5R3	rs2071847	22	43027630	T	C	-0.66526	0.0177595	0.115496	1e-200	31565	TRUE	0.0425624	1403.12
eqtl-a-ENSG00000100266	PACSIN2	rs4822241	22	43369349	T	A	0.249765	0.0117407	0.531631	1.99e-100	31568	TRUE	0.0141334	452.53
eqtl-a-ENSG00000100280	AP1B1	rs3788412	22	29750186	C	T	-0.260843	0.0127586	0.303412	6.71e-93	31470	TRUE	0.0131077	417.95
eqtl-a-ENSG00000100288	CHKB	rs131756	22	51021599	T	C	0.223917	0.0117819	0.534381	1.54e-80	22832	TRUE	0.0155734	361.165
eqtl-a-ENSG00000100288	CHKB	rs1866	22	50980985	T	G	-0.134779	0.0154806	0.1791	3.14e-18	26443	TRUE	0.00285835	75.7942
eqtl-a-ENSG00000100290	BIK	rs5759153	22	43480787	G	A	-0.0909819	0.0139502	0.76177	6.95e-11	31562	TRUE	0.00134586	42.5326
eqtl-a-ENSG00000100290	BIK	rs4988427	22	43521550	G	A	0.154372	0.02753	0.0490397	2.05e-08	19706	TRUE	0.00159307	31.4399
eqtl-a-ENSG00000100290	BIK	rs4988374	22	43506753	A	C	-0.212146	0.0142296	0.221134	2.89e-50	29992	TRUE	0.00735652	222.257
eqtl-a-ENSG00000100292	HMOX1	rs4645771	22	35804752	G	A	-0.515348	0.0167496	0.137134	1e-200	31684	TRUE	0.0290113	946.597
eqtl-a-ENSG00000100292	HMOX1	rs743814	22	35796779	C	T	-0.102302	0.011961	0.560605	1.2e-17	31566	TRUE	0.00231211	73.1486
eqtl-a-ENSG00000100299	ARSA	rs11912237	22	51060049	A	G	-1.10077	0.0195096	0.0827941	1e-200	30515	TRUE	0.0944684	3183.23
eqtl-a-ENSG00000100299	ARSA	rs140510	22	51052379	C	T	0.116349	0.0118757	0.522871	1.16e-22	30396	TRUE	0.0031479	95.9795
eqtl-a-ENSG00000100299	ARSA	rs5770768	22	50972541	C	T	0.121843	0.0177185	0.129131	6.14e-12	25286	TRUE	0.00186662	47.2839
eqtl-a-ENSG00000100299	ARSA	rs9968024	22	51144731	C	T	0.170406	0.0132776	0.273316	1.06e-37	30101	TRUE	0.00544226	164.703
eqtl-a-ENSG00000100300	TSPO	rs739092	22	43544823	T	C	-0.37295	0.0123519	0.321368	2.88e-200	23777	TRUE	0.0369263	911.585
eqtl-a-ENSG00000100300	TSPO	rs79971617	22	43492592	A	C	0.376394	0.0441554	0.0184146	1.54e-17	22863	TRUE	0.00316816	72.6574
eqtl-a-ENSG00000100311	PDGFB	rs2247128	22	39630287	G	A	0.451426	0.0122986	0.690288	1e-200	27399	TRUE	0.0468684	1347.19
eqtl-a-ENSG00000100316	RPL3	rs6509	22	39714490	T	C	0.154777	0.0118582	0.466971	6.17e-39	16720	TRUE	0.0100864	170.343
eqtl-a-ENSG00000100324	TAB1	rs470080	22	39712368	T	C	0.0728734	0.0118882	0.504604	8.79e-10	30935	TRUE	0.00121319	37.5732
eqtl-a-ENSG00000100342	APOL1	rs136169	22	36661149	G	A	0.241194	0.0147887	0.80171	8.46e-60	26494	TRUE	0.00994001	265.975
eqtl-a-ENSG00000100346	CACNA1I	rs3747179	22	40083730	G	T	-0.217292	0.0143132	0.217389	4.7e-52	26801	TRUE	0.00852598	230.453
eqtl-a-ENSG00000100348	TXN2	rs11089792	22	36874599	T	C	-0.165281	0.0121352	0.612141	3.05e-42	31555	TRUE	0.00584438	185.492
eqtl-a-ENSG00000100359	SGSM3	rs8192452	22	40743174	G	T	0.266775	0.0273907	0.0493338	2.04e-22	31568	TRUE	0.00299594	94.8542
eqtl-a-ENSG00000100362	PVALB	rs1961919	22	37228800	A	C	-0.171513	0.016873	0.144359	2.84e-24	14262	TRUE	0.00719273	103.311
eqtl-a-ENSG00000100362	PVALB	rs933229	22	37118535	A	G	-0.0892926	0.012652	0.671706	1.7e-12	14262	TRUE	0.00348031	49.8026
eqtl-a-ENSG00000100362	PVALB	rs5756372	22	37249491	C	G	-0.424397	0.013804	0.775258	1e-200	13100	TRUE	0.0672986	945.08
eqtl-a-ENSG00000100365	NCF4	rs5750323	22	37237191	G	T	-0.156222	0.0164028	0.154774	1.66e-21	31562	TRUE	0.00286574	90.7028
eqtl-a-ENSG00000100365	NCF4	rs6000464	22	37276430	T	C	0.154693	0.0206315	0.0912093	6.49e-14	31569	TRUE	0.00177765	56.215
eqtl-a-ENSG00000100368	CSF2RB	rs2075938	22	37266322	G	A	-0.214018	0.0129972	0.710369	6.4e-61	31355	TRUE	0.00857343	271.127
eqtl-a-ENSG00000100368	CSF2RB	rs9622522	22	37358710	G	T	0.119367	0.0212298	0.0857774	1.88e-08	31568	TRUE	0.00100045	31.6118
eqtl-a-ENSG00000100373	UPK3A	rs2742647	22	45672288	G	C	0.386121	0.0124243	0.68766	1e-200	10333	TRUE	0.0854809	965.648
eqtl-a-ENSG00000100373	UPK3A	rs738176	22	45731182	T	C	0.146215	0.0120156	0.584793	4.56e-34	14263	TRUE	0.0102753	148.058
eqtl-a-ENSG00000100380	ST13	rs9611435	22	41315083	C	T	-0.146884	0.0119346	0.562779	8.29e-35	11496	TRUE	0.0130047	151.446
eqtl-a-ENSG00000100385	IL2RB	rs228960	22	37534947	A	G	-0.0906298	0.0119858	0.433531	3.98e-14	24934	TRUE	0.00228782	57.1707
eqtl-a-ENSG00000100393	EP300	rs13058113	22	41508414	T	G	0.361734	0.0130644	0.269459	9.68e-169	31567	TRUE	0.0237107	766.606
eqtl-a-ENSG00000100399	CHADL	rs117018441	22	41553917	T	G	0.357147	0.0421382	0.0202591	2.34e-17	15746	TRUE	0.00454145	71.8269
eqtl-a-ENSG00000100429	HDAC10	rs13058062	22	50684296	C	T	-0.131922	0.0135943	0.744113	2.89e-22	6407	TRUE	0.0144854	94.1424
eqtl-a-ENSG00000100448	CTSG	rs5247	14	24976574	C	T	0.890157	0.0375508	0.0247737	3.17e-124	25177	TRUE	0.0218325	561.902
eqtl-a-ENSG00000100448	CTSG	rs138519728	14	24964497	T	C	1.04381	0.033392	0.0306517	1e-200	24715	TRUE	0.0380327	977.064
eqtl-a-ENSG00000100448	CTSG	rs150795143	14	25068098	A	G	1.10209	0.0422182	0.0193326	3.24e-150	27731	TRUE	0.0239842	681.402
eqtl-a-ENSG00000100448	CTSG	rs72679395	14	25022391	C	T	-0.149986	0.0244205	0.0632404	8.15e-10	29134	TRUE	0.00129309	37.7192
eqtl-a-ENSG00000100450	GZMH	rs55950138	14	24980981	T	C	0.102073	0.0181485	0.122255	1.86e-08	30162	TRUE	0.00104767	31.6309
eqtl-a-ENSG00000100450	GZMH	rs4982988	14	25160344	T	C	0.190668	0.0118066	0.47788	1.15e-58	31567	TRUE	0.00819406	260.782
eqtl-a-ENSG00000100453	GZMB	rs77663432	14	25174152	G	A	0.215053	0.0327375	0.034115	5.07e-11	23793	TRUE	0.00181036	43.1483
eqtl-a-ENSG00000100453	GZMB	rs35328996	14	25067244	A	G	-0.552546	0.0181866	0.113381	1e-200	24874	TRUE	0.0357819	922.994
eqtl-a-ENSG00000100462	PRMT5	rs11621460	14	23317469	C	A	0.0850372	0.0153769	0.182967	3.2e-08	25894	TRUE	0.00117969	30.5807
eqtl-a-ENSG00000100462	PRMT5	rs12437151	14	23372913	A	G	0.431107	0.011532	0.587363	1e-200	30435	TRUE	0.0439025	1397.44
eqtl-a-ENSG00000100473	COCH	rs179675	14	31323868	G	C	0.383866	0.0119183	0.36698	1e-200	29787	TRUE	0.033654	1037.29
eqtl-a-ENSG00000100479	POLE2	rs71420146	14	50113064	T	C	-0.138235	0.0149327	0.196521	2.09e-20	31146	TRUE	0.00274387	85.6903
eqtl-a-ENSG00000100490	CDKL1	rs144047813	14	50842464	A	G	0.184852	0.0224545	0.075642	1.84e-16	13100	TRUE	0.0051467	67.7603
eqtl-a-ENSG00000100490	CDKL1	rs12432673	14	50732042	A	G	0.436105	0.0113706	0.456666	1e-200	14261	TRUE	0.0935042	1470.8
eqtl-a-ENSG00000100504	PYGL	rs55943056	14	51390173	C	T	0.382731	0.0138736	0.225454	1.59e-167	31566	TRUE	0.023542	760.994
eqtl-a-ENSG00000100504	PYGL	rs8019419	14	51481912	C	T	0.0721039	0.0122868	0.373802	4.41e-09	31684	TRUE	0.00108575	34.436
eqtl-a-ENSG00000100519	PSMC6	rs12590590	14	53161736	T	G	0.209378	0.0123422	0.648668	1.5e-64	9188	TRUE	0.0303712	287.728
eqtl-a-ENSG00000100519	PSMC6	rs111587129	14	53133506	A	G	0.0914352	0.0158037	0.170601	7.23e-09	9177	TRUE	0.00363436	33.4668
eqtl-a-ENSG00000100577	GSTZ1	rs73311381	14	77822955	C	A	-0.178491	0.0226087	0.0745546	2.9e-15	29950	TRUE	0.00207674	62.3236
eqtl-a-ENSG00000100577	GSTZ1	rs3815626	14	77770834	G	A	0.380713	0.012224	0.332125	1e-200	31354	TRUE	0.0300085	969.931
eqtl-a-ENSG00000100591	AHSA1	rs12894526	14	77946638	C	A	-0.113663	0.0158334	0.830476	7.04e-13	25862	TRUE	0.00198867	51.5295
eqtl-a-ENSG00000100600	LGMN	rs2402189	14	93170901	C	A	0.286693	0.0119037	0.599383	3.64e-128	31176	TRUE	0.018266	580.019
eqtl-a-ENSG00000100603	SNW1	rs11628506	14	78247925	G	A	-0.128584	0.0217585	0.0812367	3.43e-09	25823	TRUE	0.00135059	34.9207
eqtl-a-ENSG00000100603	SNW1	rs17825422	14	78158447	T	C	0.696219	0.0279164	0.0456161	2.8e-137	31239	TRUE	0.0195215	621.935
eqtl-a-ENSG00000100612	DHRS7	rs453730	14	60604297	G	A	0.52351	0.0170886	0.869131	1e-200	30165	TRUE	0.0301736	938.444
eqtl-a-ENSG00000100614	PPM1A	rs4901974	14	60751397	A	G	-0.084607	0.012544	0.33999	1.53e-11	27420	TRUE	0.00165635	45.4893
eqtl-a-ENSG00000100644	HIF1A	rs111522409	14	62150735	G	A	-0.453124	0.0286123	0.0444941	1.73e-56	31483	TRUE	0.00790326	250.785
eqtl-a-ENSG00000100664	EIF5	rs8015712	14	103895840	T	C	0.243788	0.0132736	0.268398	2.45e-75	31355	TRUE	0.0106437	337.302
eqtl-a-ENSG00000100664	EIF5	rs10133522	14	103720076	C	T	-0.401228	0.0115816	0.581283	1e-200	29951	TRUE	0.0385275	1200.1
eqtl-a-ENSG00000100714	MTHFD1	rs8011038	14	65006760	T	A	-0.125013	0.0128416	0.691373	2.14e-22	14173	TRUE	0.00664226	94.7569
eqtl-a-ENSG00000100714	MTHFD1	rs11158538	14	64859191	T	C	-0.235614	0.0118308	0.438068	2.99e-88	14263	TRUE	0.0270552	396.564
eqtl-a-ENSG00000100721	TCL1A	rs1072947	14	96204796	T	C	-0.203045	0.0320654	0.0356236	2.41e-10	29913	TRUE	0.00133866	40.0943
eqtl-a-ENSG00000100721	TCL1A	rs78986913	14	96162418	A	G	-0.739711	0.0281559	0.044589	3.99e-152	27695	TRUE	0.0243161	690.167
eqtl-a-ENSG00000100744	GSKIP	rs11626903	14	96741224	A	C	0.549528	0.0110527	0.443025	1e-200	28539	TRUE	0.0797127	2471.8
eqtl-a-ENSG00000100744	GSKIP	rs11852212	14	96861343	T	C	0.107944	0.0169793	0.142957	2.05e-10	27714	TRUE	0.00145622	40.4135
eqtl-a-ENSG00000100749	VRK1	rs12878184	14	97275256	G	A	0.244868	0.0117329	0.51952	9.95e-97	14263	TRUE	0.0296332	435.504
eqtl-a-ENSG00000100767	PAPLN	rs2272585	14	73683641	T	G	-0.332271	0.0208634	0.0876207	4.17e-57	31684	TRUE	0.00794167	253.622
eqtl-a-ENSG00000100784	RPS6KA5	rs79949718	14	91620083	T	C	-0.423524	0.0267329	0.0513369	1.57e-56	29833	TRUE	0.00834312	250.977
eqtl-a-ENSG00000100784	RPS6KA5	rs41313505	14	91581340	C	T	0.913776	0.0302028	0.0379044	1e-200	30547	TRUE	0.0290934	915.286
eqtl-a-ENSG00000100784	RPS6KA5	rs1286098	14	91424315	A	T	-0.198049	0.0139914	0.767542	1.74e-45	31568	TRUE	0.00630708	200.353
eqtl-a-ENSG00000100804	PSMB5	rs12590429	14	23482940	A	G	0.26815	0.0220727	0.0780461	5.85e-34	27062	TRUE	0.00542404	147.575
eqtl-a-ENSG00000100804	PSMB5	rs117058979	14	23484125	T	C	0.288196	0.0453238	0.0175009	2.04e-10	18799	TRUE	0.00214613	40.4275
eqtl-a-ENSG00000100804	PSMB5	rs11543947	14	23504021	A	G	-0.486029	0.0226924	0.0717774	9.04e-102	28418	TRUE	0.015886	458.704
eqtl-a-ENSG00000100823	APEX1	rs1760953	14	20890776	G	A	0.201302	0.0180574	0.877241	7.32e-29	25947	TRUE	0.00476676	124.266
eqtl-a-ENSG00000100823	APEX1	rs1760935	14	20941613	G	A	0.141729	0.0149826	0.194727	3.09e-21	26395	TRUE	0.00337872	89.4767
eqtl-a-ENSG00000100852	ARHGAP5	rs8019756	14	32641701	C	T	-0.136039	0.0137288	0.751708	3.81e-23	31182	TRUE	0.00313901	98.1824
eqtl-a-ENSG00000100902	PSMA6	rs10135636	14	35668821	C	T	0.209065	0.0181147	0.12177	8.2e-31	21465	TRUE	0.00616713	133.186
eqtl-a-ENSG00000100906	NFKBIA	rs75426604	14	35857714	A	C	-0.184455	0.0177151	0.128538	2.18e-25	14263	TRUE	0.00754387	108.401
eqtl-a-ENSG00000100906	NFKBIA	rs10141237	14	35772940	G	A	0.360948	0.0182133	0.117763	2.09e-87	14263	TRUE	0.0267981	392.691
eqtl-a-ENSG00000100979	PLTP	rs6104355	20	44445676	G	A	-0.368275	0.0116195	0.571141	1e-200	31684	TRUE	0.0307308	1004.48
eqtl-a-ENSG00000100979	PLTP	rs6130976	20	44579572	T	C	-0.395444	0.0409591	0.0214358	4.69e-22	19710	TRUE	0.00470689	93.202
eqtl-a-ENSG00000100979	PLTP	rs6124761	20	44614969	C	A	0.428908	0.0181768	0.116784	4.22e-123	31684	TRUE	0.0172698	556.757
eqtl-a-ENSG00000100983	GSS	rs6060124	20	33536897	A	C	0.0763244	0.0132738	0.277688	8.92e-09	31684	TRUE	0.00104242	33.0605
eqtl-a-ENSG00000100985	MMP9	rs13925	20	44644965	A	G	0.353837	0.0164753	0.148395	2.56e-102	31683	TRUE	0.0143495	461.225
eqtl-a-ENSG00000100985	MMP9	rs6073969	20	44582836	T	C	0.203758	0.0239843	0.934435	1.97e-17	30401	TRUE	0.00236841	72.1683
eqtl-a-ENSG00000100994	PYGB	rs6050456	20	25202508	G	A	0.570255	0.0175669	0.1216	1e-200	31181	TRUE	0.0326906	1053.71
eqtl-a-ENSG00000100994	PYGB	rs6138510	20	25128964	G	C	0.667735	0.016914	0.127856	1e-200	31597	TRUE	0.0470067	1558.43
eqtl-a-ENSG00000100997	ABHD12	rs12625157	20	25345549	A	G	0.283417	0.0132875	0.264135	6.03e-101	31355	TRUE	0.0143022	454.923
eqtl-a-ENSG00000101000	PROCR	rs2378335	20	33756830	C	A	-0.18924	0.0118966	0.435838	5.65e-57	24554	TRUE	0.0102001	253.014
eqtl-a-ENSG00000101017	CD40	rs2425770	20	44818157	A	G	-0.172558	0.0235183	0.0684917	2.18e-13	28472	TRUE	0.00188721	53.8304
eqtl-a-ENSG00000101017	CD40	rs2297197	20	44673546	G	C	-0.220126	0.0129832	0.29013	1.77e-64	31346	TRUE	0.00908725	287.443
eqtl-a-ENSG00000101017	CD40	rs6074009	20	44698616	T	C	0.642946	0.0144044	0.183155	1e-200	31569	TRUE	0.0593635	1992.19
eqtl-a-ENSG00000101049	SGK2	rs6017106	20	42168366	A	G	0.0905061	0.0155434	0.177929	5.79e-09	25570	TRUE	0.00132421	33.9023
eqtl-a-ENSG00000101096	NFATC2	rs6126248	20	50142212	A	G	0.0906697	0.01559	0.176578	6.03e-09	31678	TRUE	0.00106662	33.8224
eqtl-a-ENSG00000101109	STK4	rs6073624	20	43700695	C	T	-0.309771	0.0154754	0.174162	3.9e-89	28051	TRUE	0.0140828	400.652
eqtl-a-ENSG00000101138	CSTF1	rs6024857	20	54980606	C	T	-0.268302	0.0176788	0.127872	5.05e-52	28579	TRUE	0.00799483	230.31
eqtl-a-ENSG00000101158	NELFCD	rs34524896	20	57594684	T	C	0.578371	0.0243834	0.0610198	2.25e-124	25302	TRUE	0.021753	562.588
eqtl-a-ENSG00000101158	NELFCD	rs11699789	20	57540605	T	C	-0.802482	0.0147617	0.160026	1e-200	24908	TRUE	0.106063	2955.04
eqtl-a-ENSG00000101158	NELFCD	rs8124207	20	57522704	C	G	-0.112344	0.0180775	0.123304	5.15e-10	24806	TRUE	0.0015545	38.6178
eqtl-a-ENSG00000101160	CTSZ	rs189356	20	57574851	G	A	0.294498	0.0116439	0.507419	3.91e-141	31224	TRUE	0.0200757	639.646
eqtl-a-ENSG00000101160	CTSZ	rs2162592	20	57618326	G	T	0.132603	0.0119413	0.561099	1.19e-28	31565	TRUE	0.00389139	123.304
eqtl-a-ENSG00000101162	TUBB1	rs463312	20	57597970	C	A	-0.167493	0.02691	0.0514282	4.83e-10	31042	TRUE	0.00124645	38.7381
eqtl-a-ENSG00000101182	PSMA7	rs1475224	20	60726139	C	T	-0.234645	0.026154	0.0544583	2.92e-19	30748	TRUE	0.00261092	80.4856
eqtl-a-ENSG00000101187	SLCO4A1	rs2236553	20	61289743	T	C	-0.129848	0.014056	0.767926	2.52e-20	24191	TRUE	0.00351531	85.3318
eqtl-a-ENSG00000101188	NTSR1	rs2746259	20	61456061	A	G	-0.0822778	0.0123071	0.629869	2.3e-11	22200	TRUE	0.00200922	44.6905
eqtl-a-ENSG00000101188	NTSR1	rs6011585	20	61307554	T	C	-0.370868	0.0115395	0.453954	1e-200	23209	TRUE	0.0426087	1032.83
eqtl-a-ENSG00000101188	NTSR1	rs6090478	20	61362804	T	C	0.16114	0.016108	0.838288	1.47e-23	31684	TRUE	0.00314857	100.068
eqtl-a-ENSG00000101188	NTSR1	rs13037534	20	61305224	T	C	-0.172189	0.0121669	0.38145	1.81e-45	23991	TRUE	0.00827927	200.269
eqtl-a-ENSG00000101197	BIRC7	rs13042429	20	61851472	G	C	0.364371	0.011922	0.627453	1e-200	24490	TRUE	0.0367404	934.015
eqtl-a-ENSG00000101197	BIRC7	rs79434650	20	61947033	A	G	0.255018	0.0389061	0.0239023	5.58e-11	16622	TRUE	0.00257811	42.959
eqtl-a-ENSG00000101210	EEF1A2	rs100382	20	62209700	G	C	0.118843	0.0120377	0.584968	5.46e-23	14974	TRUE	0.00646703	97.4546
eqtl-a-ENSG00000101210	EEF1A2	rs12624930	20	62115009	T	C	0.528888	0.0160209	0.150885	1e-200	20227	TRUE	0.0511248	1089.71
eqtl-a-ENSG00000101213	PTK6	rs4809308	20	62167704	A	G	-0.15469	0.0142346	0.223184	1.65e-27	19768	TRUE	0.0059386	118.084
eqtl-a-ENSG00000101224	CDC25B	rs13042664	20	3834847	T	C	-0.0981135	0.0125625	0.337186	5.71e-15	21775	TRUE	0.0027934	60.991
eqtl-a-ENSG00000101224	CDC25B	rs3737084	20	3870124	C	G	-0.151241	0.0172582	0.862922	1.9e-18	31093	TRUE	0.00246385	76.7927
eqtl-a-ENSG00000101224	CDC25B	rs3761220	20	3776400	G	C	-0.412773	0.013155	0.257819	1e-200	31262	TRUE	0.0305322	984.494
eqtl-a-ENSG00000101255	TRIB3	rs6115743	20	348776	G	T	0.447518	0.0117709	0.365517	1e-200	25375	TRUE	0.0538934	1445.33
eqtl-a-ENSG00000101255	TRIB3	rs4815585	20	389881	T	C	-0.122292	0.0122697	0.627843	2.13e-23	21212	TRUE	0.00466141	99.3316
eqtl-a-ENSG00000101255	TRIB3	rs157809	20	451812	C	G	-0.0834516	0.0130771	0.291541	1.75e-10	31236	TRUE	0.00130204	40.721
eqtl-a-ENSG00000101266	CSNK2A1	rs58317189	20	500293	T	C	-0.155046	0.0240582	0.0652839	1.16e-10	26492	TRUE	0.00156531	41.53
eqtl-a-ENSG00000101280	ANGPT4	rs685119	20	813751	G	C	-0.0969023	0.0119347	0.549601	4.69e-16	25190	TRUE	0.00261025	65.919
eqtl-a-ENSG00000101282	RSPO4	rs11699986	20	1070829	C	A	-0.17973	0.0177402	0.128172	4.02e-24	25125	TRUE	0.00406862	102.634
eqtl-a-ENSG00000101282	RSPO4	rs926823	20	998383	C	T	-0.290404	0.0149122	0.808013	1.82e-84	25455	TRUE	0.01468	379.217
eqtl-a-ENSG00000101307	SIRPB1	rs9305125	20	1615959	C	T	0.261442	0.0158242	0.833496	2.56e-61	30721	TRUE	0.00880704	272.947
eqtl-a-ENSG00000101307	SIRPB1	rs118138527	20	1470380	A	G	0.453832	0.0500124	0.0142842	1.15e-19	14382	TRUE	0.00569293	82.3331
eqtl-a-ENSG00000101307	SIRPB1	rs2223839	20	1489630	A	C	-0.65456	0.0152172	0.161246	1e-200	29939	TRUE	0.0582035	1850.12
eqtl-a-ENSG00000101307	SIRPB1	rs117976266	20	1517215	A	G	1.06935	0.0316895	0.0337823	1e-200	27349	TRUE	0.0399716	1138.62
eqtl-a-ENSG00000101336	HCK	rs1987960	20	30649834	C	T	-0.225521	0.033089	0.96664	9.39e-12	25998	TRUE	0.00178357	46.4487
eqtl-a-ENSG00000101336	HCK	rs73104629	20	30632745	C	A	-0.456349	0.0187721	0.108187	1.54e-130	31349	TRUE	0.0185026	590.936
eqtl-a-ENSG00000101384	JAG1	rs1051415	20	10653469	T	C	-0.151901	0.0191484	0.107803	2.14e-15	31210	TRUE	0.00201228	62.9258
eqtl-a-ENSG00000101425	BPI	rs6025340	20	37015825	C	T	-0.148179	0.0201717	0.0959277	2.04e-13	27863	TRUE	0.00193295	53.9582
eqtl-a-ENSG00000101425	BPI	rs5743532	20	36956315	A	G	0.305423	0.0244879	0.0623112	1.06e-35	29902	TRUE	0.00517543	155.55
eqtl-a-ENSG00000101425	BPI	rs2346066	20	36918565	G	A	-0.393565	0.0128294	0.719623	1e-200	23691	TRUE	0.0382049	940.987
eqtl-a-ENSG00000101425	BPI	rs3746476	20	36940169	G	A	-0.572346	0.0187343	0.105879	1e-200	31355	TRUE	0.0289066	933.286
eqtl-a-ENSG00000101439	CST3	rs2405392	20	23569186	T	C	-0.761783	0.0127519	0.2241	1e-200	31561	TRUE	0.101587	3568.5
eqtl-a-ENSG00000101439	CST3	rs6083229	20	23680506	T	C	0.103745	0.0188847	0.111562	3.94e-08	31567	TRUE	0.000955137	30.1777
eqtl-a-ENSG00000101470	TNNC2	rs6017663	20	44351990	A	C	0.454505	0.0116959	0.373212	1e-200	31568	TRUE	0.045653	1510.02
eqtl-a-ENSG00000101557	USP14	rs4797876	18	155566	T	C	-0.311509	0.0131734	0.268368	1.27e-123	26609	TRUE	0.0205819	559.13
eqtl-a-ENSG00000101557	USP14	rs10502287	18	159885	C	G	0.233894	0.0284778	0.0455461	2.15e-16	6455	TRUE	0.0103422	67.4358
eqtl-a-ENSG00000101665	SMAD7	rs4939829	18	46460385	G	A	0.119303	0.01266	0.325736	4.37e-21	31430	TRUE	0.00281751	88.7989
eqtl-a-ENSG00000101751	POLI	rs9304460	18	51763388	A	G	-0.37993	0.0114988	0.463583	1e-200	31670	TRUE	0.0333224	1091.63
eqtl-a-ENSG00000101751	POLI	rs565903	18	51777727	C	T	0.13271	0.0130892	0.288493	3.72e-24	31684	TRUE	0.00323396	102.791
eqtl-a-ENSG00000101782	RIOK3	rs28470864	18	21064141	A	G	-0.198699	0.020784	0.0894832	1.17e-21	26491	TRUE	0.00343826	91.3903
eqtl-a-ENSG00000101782	RIOK3	rs8086974	18	20953951	T	C	-0.103606	0.016421	0.155035	2.8e-10	31569	TRUE	0.0012594	39.8055
eqtl-a-ENSG00000102524	TNFSF13B	rs116898958	13	108959450	T	C	0.261325	0.0325707	0.0344248	1.03e-15	27766	TRUE	0.00231307	64.369
eqtl-a-ENSG00000102524	TNFSF13B	rs17497319	13	108853062	C	T	0.0846166	0.0133885	0.269913	2.62e-10	31351	TRUE	0.00127246	39.9411
eqtl-a-ENSG00000102524	TNFSF13B	rs113469631	13	108913772	G	T	-0.855541	0.0354178	0.027896	6.49e-129	30688	TRUE	0.0186591	583.459
eqtl-a-ENSG00000102554	KLF5	rs12584892	13	73624534	T	C	-0.144315	0.0160511	0.163414	2.45e-19	30153	TRUE	0.00267375	80.8322
eqtl-a-ENSG00000102572	STK24	rs4772094	13	99194125	T	C	-0.229843	0.01175	0.514032	3.33e-85	31300	TRUE	0.0120772	382.612
eqtl-a-ENSG00000102572	STK24	rs11069319	13	99300793	A	G	0.0710777	0.0121877	0.390009	5.48e-09	31568	TRUE	0.00107624	34.0091
eqtl-a-ENSG00000102575	ACP5	rs8109499	19	11745927	T	C	0.321632	0.0115925	0.493931	2.01e-169	31470	TRUE	0.0238766	769.727
eqtl-a-ENSG00000102575	ACP5	rs4804604	19	11680634	C	A	0.567238	0.0110943	0.584693	1e-200	29863	TRUE	0.080492	2613.98
eqtl-a-ENSG00000102575	ACP5	rs10421961	19	11666683	G	A	0.209363	0.0307566	0.038832	9.97e-12	31025	TRUE	0.00149129	46.3335
eqtl-a-ENSG00000102575	ACP5	rs72995003	19	11649289	A	G	-0.453974	0.0410413	0.0213035	1.93e-28	24623	TRUE	0.00494454	122.345
eqtl-a-ENSG00000102595	UGGT2	rs72636558	13	96551952	A	C	-0.248231	0.0401811	0.0223822	6.5e-10	29447	TRUE	0.00129439	38.1627
eqtl-a-ENSG00000102595	UGGT2	rs9525089	13	96580664	T	C	-0.376041	0.0201526	0.0939493	1.05e-77	26246	TRUE	0.0130925	348.157
eqtl-a-ENSG00000102595	UGGT2	rs7983756	13	96354382	C	T	-0.369661	0.0118913	0.624657	1e-200	31684	TRUE	0.0295979	966.32
eqtl-a-ENSG00000102678	FGF9	rs2798259	13	22190518	T	A	-0.0734219	0.0119869	0.564177	9.06e-10	31346	TRUE	0.00119546	37.5154
eqtl-a-ENSG00000102699	PARP4	rs55813922	13	24971857	T	C	-0.130534	0.0184199	0.117945	1.37e-12	10333	TRUE	0.00483661	50.2098
eqtl-a-ENSG00000102699	PARP4	rs9511300	13	25049203	T	G	-0.331609	0.0133442	0.256265	2.55e-136	11482	TRUE	0.0510386	617.436
eqtl-a-ENSG00000102755	FLT1	rs56728557	13	29029431	A	G	-0.371488	0.0164567	0.148207	7.83e-113	14259	TRUE	0.0345037	509.499
eqtl-a-ENSG00000102755	FLT1	rs7329567	13	29166015	C	T	0.112016	0.0128904	0.694808	3.62e-18	14177	TRUE	0.00529829	75.5033
eqtl-a-ENSG00000102796	DHRS12	rs56401568	13	52400498	T	C	0.249215	0.0149644	0.192003	2.84e-62	31684	TRUE	0.0086777	277.333
eqtl-a-ENSG00000102796	DHRS12	rs72476666	13	52350417	C	G	-0.168814	0.0183183	0.119123	3.1e-20	29898	TRUE	0.00283252	84.9215
eqtl-a-ENSG00000102796	DHRS12	rs61957415	13	52469309	A	G	0.459247	0.0154218	0.168546	7.31e-195	31237	TRUE	0.0276055	886.737
eqtl-a-ENSG00000102837	OLFM4	rs7999275	13	53589368	G	A	0.463594	0.0135631	0.768623	1e-200	29978	TRUE	0.0375103	1168.23
eqtl-a-ENSG00000102837	OLFM4	rs1343610	13	53662674	C	T	-0.198894	0.0122907	0.640629	6.73e-59	31470	TRUE	0.00825267	261.856
eqtl-a-ENSG00000102854	MSLN	rs62032512	16	764826	T	C	0.086486	0.0143405	0.220372	1.63e-09	23124	TRUE	0.00157043	36.3685
eqtl-a-ENSG00000102854	MSLN	rs73493221	16	849457	A	C	0.927608	0.0431658	0.0187609	1.95e-102	14856	TRUE	0.0301476	461.733
eqtl-a-ENSG00000102854	MSLN	rs4984924	16	821589	A	G	0.148624	0.0137451	0.246931	2.99e-27	20387	TRUE	0.00570224	116.907
eqtl-a-ENSG00000102882	MAPK3	rs11649274	16	30026469	A	G	-0.61708	0.0110188	0.393777	1e-200	31470	TRUE	0.0906274	3136.08
eqtl-a-ENSG00000102967	DHODH	rs3213422	16	72042682	C	A	-0.151438	0.0118364	0.507378	1.77e-37	31300	TRUE	0.0052026	163.683
eqtl-a-ENSG00000102996	MMP15	rs9931166	16	58143392	A	G	0.0959104	0.0134971	0.262843	1.2e-12	31684	TRUE	0.00159118	50.4921
eqtl-a-ENSG00000103035	PSMD7	rs72791060	16	74371543	G	C	0.112253	0.0193927	0.104992	7.11e-09	22778	TRUE	0.00146881	33.5028
eqtl-a-ENSG00000103043	VAC14	rs7201952	16	70732483	A	G	0.0936747	0.011925	0.54457	3.98e-15	31169	TRUE	0.00197581	61.7021
eqtl-a-ENSG00000103043	VAC14	rs8054131	16	70835099	A	G	-0.0861535	0.0132077	0.718046	6.9e-11	31668	TRUE	0.0013418	42.5465
eqtl-a-ENSG00000103066	PLA2G15	rs7672	16	68294800	G	C	-0.130153	0.0129884	0.703723	1.24e-23	30509	TRUE	0.00328051	100.408
eqtl-a-ENSG00000103126	AXIN1	rs419949	16	334890	A	G	-0.612423	0.0143084	0.188789	1e-200	23691	TRUE	0.0717777	1831.83
eqtl-a-ENSG00000103126	AXIN1	rs118063900	16	341182	A	G	0.303627	0.0339214	0.0316107	3.53e-19	16337	TRUE	0.00488019	80.1088
eqtl-a-ENSG00000103150	MLYCD	rs880087	16	83932518	A	G	0.168548	0.0122024	0.623572	2.13e-43	30817	TRUE	0.00615298	190.778
eqtl-a-ENSG00000103150	MLYCD	rs4782865	16	83983071	T	C	0.0817192	0.012244	0.620235	2.48e-11	31677	TRUE	0.00140426	44.5425
eqtl-a-ENSG00000103196	CRISPLD2	rs12599287	16	84795549	A	G	-0.109269	0.0181056	0.122881	1.59e-09	31682	TRUE	0.0011483	36.4201
eqtl-a-ENSG00000103196	CRISPLD2	rs1566461	16	85002012	A	G	-0.11251	0.0138105	0.755233	3.74e-16	31684	TRUE	0.00209033	66.3645
eqtl-a-ENSG00000103196	CRISPLD2	rs12928874	16	84835110	A	G	0.466927	0.0119806	0.335122	1e-200	31355	TRUE	0.046205	1518.84
eqtl-a-ENSG00000103196	CRISPLD2	rs12934143	16	84859107	A	G	-0.137848	0.0122667	0.629123	2.67e-29	23964	TRUE	0.00524208	126.273
eqtl-a-ENSG00000103196	CRISPLD2	rs4783099	16	84941329	T	C	-0.481212	0.0116407	0.370326	1e-200	31684	TRUE	0.0511753	1708.78
eqtl-a-ENSG00000103222	ABCC1	rs45512591	16	16147264	C	T	-0.153985	0.0134443	0.263727	2.26e-30	31684	TRUE	0.00412331	131.176
eqtl-a-ENSG00000103222	ABCC1	rs212093	16	16237754	G	A	-0.18632	0.0118838	0.441148	2.12e-55	31684	TRUE	0.0076986	245.799
eqtl-a-ENSG00000103222	ABCC1	rs35614	16	16164100	C	T	-0.122847	0.0155887	0.823835	3.26e-15	31675	TRUE	0.00195678	62.0986
eqtl-a-ENSG00000103222	ABCC1	rs504348	16	16043174	G	C	0.394085	0.0156851	0.834932	2.67e-139	29783	TRUE	0.0207553	631.213
eqtl-a-ENSG00000103257	SLC7A5	rs55694638	16	87876175	T	C	-0.231141	0.0129241	0.293546	1.55e-71	23653	TRUE	0.0133424	319.828
eqtl-a-ENSG00000103257	SLC7A5	rs28627428	16	87779932	A	G	0.152774	0.0142342	0.223264	7.14e-27	26946	TRUE	0.00425682	115.186
eqtl-a-ENSG00000103260	METRN	rs9928077	16	784765	T	C	0.345422	0.0132648	0.259361	1.72e-149	11157	TRUE	0.0572963	677.986
eqtl-a-ENSG00000103275	UBE2I	rs191245907	16	1475039	T	C	0.331182	0.0519265	0.0132759	1.8e-10	7862	TRUE	0.00514732	40.6673
eqtl-a-ENSG00000103275	UBE2I	rs34164153	16	1331902	C	T	0.552773	0.0179769	0.116244	1e-200	23876	TRUE	0.0380922	945.426
eqtl-a-ENSG00000103275	UBE2I	rs113856625	16	1272750	A	G	0.19944	0.0257837	0.0562198	1.03e-14	19376	TRUE	0.00307844	59.8259
eqtl-a-ENSG00000103342	GSPT1	rs117681034	16	11903002	A	G	0.180097	0.0327562	0.034107	3.84e-08	26317	TRUE	0.00114734	30.2269
eqtl-a-ENSG00000103342	GSPT1	rs435108	16	12009614	A	G	-0.215333	0.0244175	0.936934	1.16e-18	31484	TRUE	0.00246409	77.7663
eqtl-a-ENSG00000103342	GSPT1	rs145980981	16	12021486	A	G	-0.734007	0.0362516	0.0269186	3.71e-91	23891	TRUE	0.0168703	409.93
eqtl-a-ENSG00000103342	GSPT1	rs11570150	16	12060301	A	G	0.362537	0.0482817	0.0153717	5.97e-14	26478	TRUE	0.00212486	56.3776
eqtl-a-ENSG00000103355	PRSS33	rs2335455	16	2828173	C	T	-0.111268	0.0133244	0.726842	6.79e-17	17834	TRUE	0.00389495	69.7263
eqtl-a-ENSG00000103415	HMOX2	rs1898737	16	4518205	A	G	-0.171895	0.0134184	0.735635	1.44e-37	31563	TRUE	0.00517243	164.096
eqtl-a-ENSG00000103479	RBL2	rs12933771	16	53575167	T	C	-0.263667	0.0155885	0.172705	3.54e-64	31684	TRUE	0.00894868	286.072
eqtl-a-ENSG00000103479	RBL2	rs11866060	16	53428849	G	C	-0.760994	0.0167831	0.125528	1e-200	31567	TRUE	0.061148	2055.85
eqtl-a-ENSG00000103479	RBL2	rs1833200	16	53394465	G	C	0.47236	0.0130169	0.257555	1e-200	31017	TRUE	0.0407262	1316.75
eqtl-a-ENSG00000103485	QPRT	rs3764276	16	29673203	C	T	-0.406455	0.0188498	0.108231	4e-103	27156	TRUE	0.0168334	464.921
eqtl-a-ENSG00000103489	XYLT1	rs9930715	16	17116153	T	C	0.618955	0.0114135	0.342006	1e-200	30918	TRUE	0.0868576	2940.71
eqtl-a-ENSG00000103489	XYLT1	rs111833292	16	17261398	T	C	0.309477	0.0292335	0.0429703	3.45e-26	29687	TRUE	0.00376091	112.064
eqtl-a-ENSG00000103489	XYLT1	rs72783525	16	17506615	A	C	-0.212556	0.025948	0.0554356	2.57e-16	29764	TRUE	0.00224941	67.098
eqtl-a-ENSG00000103489	XYLT1	rs4781978	16	17562883	G	C	-0.360776	0.0156683	0.166937	2.56e-117	31245	TRUE	0.0166857	530.156
eqtl-a-ENSG00000103496	STX4	rs34873012	16	30945861	C	T	-0.45716	0.011601	0.613496	1e-200	31351	TRUE	0.0471952	1552.81
eqtl-a-ENSG00000103496	STX4	rs117451918	16	31133793	T	C	0.357505	0.0409513	0.0214705	2.55e-18	25494	TRUE	0.00298054	76.207
eqtl-a-ENSG00000103522	IL21R	rs6498018	16	27400101	G	A	-0.164242	0.0175854	0.868993	9.67e-21	31566	TRUE	0.00275579	87.2241
eqtl-a-ENSG00000103522	IL21R	rs3093377	16	27457518	G	C	0.486832	0.0144792	0.194119	1e-200	31569	TRUE	0.0345723	1130.42
eqtl-a-ENSG00000103569	AQP9	rs2280198	15	58467742	G	C	0.197029	0.0118564	0.446667	5.16e-62	31569	TRUE	0.00867184	276.139
eqtl-a-ENSG00000103642	LACTB	rs2729779	15	63407173	C	T	0.334078	0.0136943	0.762206	1.91e-131	30902	TRUE	0.0188949	595.097
eqtl-a-ENSG00000103653	CSK	rs2472298	15	75031521	A	G	-0.464187	0.0122703	0.69074	1e-200	31231	TRUE	0.0438158	1431.03
eqtl-a-ENSG00000103653	CSK	rs112297944	15	75116284	A	G	-0.23232	0.0265275	0.0528603	1.99e-18	25213	TRUE	0.00303275	76.6913
eqtl-a-ENSG00000103811	CTSH	rs73470384	15	79216385	G	C	-0.204856	0.0269664	0.0511285	3.04e-14	11588	TRUE	0.00495548	57.7001
eqtl-a-ENSG00000103811	CTSH	rs62011167	15	79262725	C	T	0.369373	0.0174741	0.129124	3.54e-99	28413	TRUE	0.0154827	446.797
eqtl-a-ENSG00000103811	CTSH	rs7166764	15	79123509	G	T	-0.357555	0.0117612	0.598251	1e-200	31146	TRUE	0.0288191	924.176
eqtl-a-ENSG00000103811	CTSH	rs11631671	15	79293526	T	C	-0.10834	0.0165559	0.151926	5.99e-11	31239	TRUE	0.00136893	42.8198
eqtl-a-ENSG00000103876	FAH	rs939974	15	80383081	G	A	-0.18378	0.0123734	0.648959	6.67e-50	31683	TRUE	0.00691478	220.593
eqtl-a-ENSG00000103876	FAH	rs33929922	15	80452172	C	G	-0.608063	0.0214231	0.0793054	3.22e-177	31681	TRUE	0.0247986	805.573
eqtl-a-ENSG00000104064	GABPB1	rs10163050	15	50616708	C	T	-0.184614	0.011808	0.51623	4.23e-55	31231	TRUE	0.00776613	244.427
eqtl-a-ENSG00000104164	BLOC1S6	rs950027	15	45801035	C	T	0.0854716	0.0118824	0.494551	6.34e-13	25650	TRUE	0.00201313	51.737
eqtl-a-ENSG00000104205	SGK3	rs145451983	8	67758692	C	G	-0.32971	0.0399261	0.0226267	1.48e-16	27902	TRUE	0.00243812	68.1898
eqtl-a-ENSG00000104267	CA2	rs376745	8	86489677	C	G	0.297706	0.0157023	0.831511	3.69e-80	31016	TRUE	0.0114567	359.435
eqtl-a-ENSG00000104267	CA2	rs72682986	8	86437427	C	T	-0.220332	0.0305081	0.0394776	5.12e-13	25173	TRUE	0.00206772	52.1543
eqtl-a-ENSG00000104267	CA2	rs28489491	8	86359924	T	C	-0.396941	0.0162623	0.151459	1.38e-131	26691	TRUE	0.0218341	595.738
eqtl-a-ENSG00000104290	FZD3	rs62502443	8	28345242	G	A	0.0808521	0.0126024	0.333839	1.4e-10	26816	TRUE	0.00153255	41.157
eqtl-a-ENSG00000104290	FZD3	rs1946583	8	28350753	C	T	0.499928	0.0175877	0.876408	9.93e-178	31355	TRUE	0.0251212	807.921
eqtl-a-ENSG00000104312	RIPK2	rs7815039	8	90744036	A	G	0.372894	0.0115103	0.466367	1e-200	31567	TRUE	0.032178	1049.47
eqtl-a-ENSG00000104320	NBN	rs117951399	8	90851217	C	T	-0.296151	0.0515538	0.0134787	9.21e-09	19391	TRUE	0.00169889	32.9959
eqtl-a-ENSG00000104320	NBN	rs118078083	8	91031580	C	A	-0.441276	0.050071	0.014255	1.22e-18	18579	TRUE	0.00416307	77.6607
eqtl-a-ENSG00000104320	NBN	rs7825222	8	90892016	T	C	0.380944	0.0124625	0.689956	1e-200	31191	TRUE	0.0290847	934.295
eqtl-a-ENSG00000104324	CPQ	rs4735436	8	97796256	T	G	0.17419	0.0215401	0.917139	6.12e-16	25356	TRUE	0.00257248	65.3908
eqtl-a-ENSG00000104324	CPQ	rs4734357	8	98196280	C	T	0.231563	0.0153422	0.819215	1.79e-51	25650	TRUE	0.0088031	227.787
eqtl-a-ENSG00000104324	CPQ	rs10107707	8	98038083	T	C	0.999109	0.0330353	0.0314741	1e-200	24983	TRUE	0.035319	914.607
eqtl-a-ENSG00000104324	CPQ	rs2704248	8	97657415	G	C	0.677955	0.0221567	0.927003	1e-200	22172	TRUE	0.0405158	936.165
eqtl-a-ENSG00000104332	SFRP1	rs13268057	8	41111579	A	G	-0.100268	0.0126188	0.331088	1.93e-15	29769	TRUE	0.00211643	63.1334
eqtl-a-ENSG00000104361	NIPAL2	rs3735885	8	99205111	C	T	-0.0882741	0.0118803	0.500244	1.08e-13	31470	TRUE	0.00175127	55.2057
eqtl-a-ENSG00000104361	NIPAL2	rs7843440	8	99302330	T	A	-0.636525	0.0185098	0.106807	1e-200	31025	TRUE	0.0367172	1182.5
eqtl-a-ENSG00000104365	IKBKB	rs13278372	8	42182241	C	A	-0.269184	0.0175624	0.870179	5.03e-53	31144	TRUE	0.00748674	234.911
eqtl-a-ENSG00000104368	PLAT	rs3924346	8	42016405	G	A	-0.107861	0.0120002	0.426441	2.51e-19	31564	TRUE	0.00255299	80.7838
eqtl-a-ENSG00000104375	STK3	rs10955187	8	99569408	T	G	0.0765476	0.012606	0.333659	1.26e-09	31674	TRUE	0.00116279	36.8707
eqtl-a-ENSG00000104432	IL7	rs2369442	8	79594966	C	A	0.101122	0.0134731	0.735862	6.12e-14	31262	TRUE	0.00179869	56.3285
eqtl-a-ENSG00000104529	EEF1D	rs12678314	8	144659608	G	A	-0.179629	0.0138043	0.757513	1.04e-38	23676	TRUE	0.00710102	169.312
eqtl-a-ENSG00000104549	SQLE	rs10103274	8	126031754	G	A	0.353295	0.0207888	0.0880799	9.03e-65	31354	TRUE	0.00912727	288.794
eqtl-a-ENSG00000104635	SLC39A14	rs4872485	8	22255990	T	G	-0.0965917	0.011878	0.490242	4.22e-16	26490	TRUE	0.00249016	66.1242
eqtl-a-ENSG00000104687	GSR	rs6468449	8	30528320	A	T	0.382278	0.0115374	0.444419	1e-200	30862	TRUE	0.0343509	1097.78
eqtl-a-ENSG00000104687	GSR	rs73245390	8	30548154	A	G	-0.374457	0.0149291	0.187195	7.74e-139	31307	TRUE	0.0196995	629.084
eqtl-a-ENSG00000104687	GSR	rs150118260	8	30596954	A	G	-0.554226	0.0454664	0.0172552	3.52e-34	22577	TRUE	0.00653849	148.578
eqtl-a-ENSG00000104689	TNFRSF10A	rs73224403	8	23083488	T	G	0.417234	0.0142352	0.208073	7.73e-189	28411	TRUE	0.02935	859.017
eqtl-a-ENSG00000104689	TNFRSF10A	rs17089061	8	23173016	T	G	-0.222594	0.0389797	0.0238278	1.13e-08	29452	TRUE	0.001106	32.6077
eqtl-a-ENSG00000104695	PPP2CB	rs76507762	8	30631546	T	G	1.19467	0.0256033	0.0492411	1e-200	28581	TRUE	0.0707852	2177.08
eqtl-a-ENSG00000104722	NEFM	rs12545967	8	24821647	T	G	0.147122	0.0147338	0.796591	1.77e-23	14263	TRUE	0.00694208	99.693
eqtl-a-ENSG00000104728	ARHGEF10	rs9969425	8	1850278	A	G	0.318077	0.0373426	0.025946	1.63e-17	23624	TRUE	0.00306175	72.5469
eqtl-a-ENSG00000104728	ARHGEF10	rs73672971	8	1778731	T	G	-0.469942	0.0153291	0.170362	1e-200	26394	TRUE	0.0343839	939.772
eqtl-a-ENSG00000104728	ARHGEF10	rs74304056	8	1781688	A	G	0.574947	0.0272911	0.048459	1.6e-98	25354	TRUE	0.017204	443.792
eqtl-a-ENSG00000104728	ARHGEF10	rs28455123	8	1823447	A	G	0.191067	0.0168324	0.144887	7.33e-30	25613	TRUE	0.00500541	128.838
eqtl-a-ENSG00000104763	ASAH1	rs10098043	8	18034497	C	T	-0.26675	0.0454375	0.0174194	4.34e-09	25512	TRUE	0.00134912	34.4624
eqtl-a-ENSG00000104763	ASAH1	rs11777618	8	17814680	C	G	-0.443782	0.0113167	0.476002	1e-200	30077	TRUE	0.0486418	1537.7
eqtl-a-ENSG00000104763	ASAH1	rs4087059	8	17907843	G	T	-0.342898	0.0145315	0.797681	4.16e-123	31684	TRUE	0.0172704	556.777
eqtl-a-ENSG00000104765	BNIP3L	rs7840859	8	26235017	G	A	0.114635	0.0157224	0.172531	3.07e-13	30774	TRUE	0.0017245	53.158
eqtl-a-ENSG00000104765	BNIP3L	rs28595197	8	26298562	T	C	0.273308	0.0321868	0.0352624	2.05e-17	30447	TRUE	0.00236253	72.0976
eqtl-a-ENSG00000104774	MAN2B1	rs79203624	19	12683958	A	G	-0.615193	0.0195728	0.0955476	1e-200	5258	TRUE	0.158169	987.533
eqtl-a-ENSG00000104774	MAN2B1	rs74789101	19	12720739	A	G	-0.242572	0.0411823	0.0212886	3.85e-09	5653	TRUE	0.00609992	34.6822
eqtl-a-ENSG00000104783	KCNN4	rs62114103	19	44178815	T	C	-0.161682	0.0148811	0.197734	1.69e-27	31470	TRUE	0.00373706	118.039
eqtl-a-ENSG00000104783	KCNN4	rs78310538	19	44240028	A	G	-0.349193	0.0325907	0.0342548	8.69e-27	29062	TRUE	0.00393465	114.793
eqtl-a-ENSG00000104783	KCNN4	rs11083720	19	44281492	T	G	0.703281	0.0108452	0.365995	1e-200	26349	TRUE	0.13763	4204.84
eqtl-a-ENSG00000104804	TULP2	rs595474	19	49378328	T	C	0.120387	0.0191672	0.107766	3.37e-10	28765	TRUE	0.00136956	39.4468
eqtl-a-ENSG00000104805	NUCB1	rs112938655	19	49465094	T	C	0.255566	0.0349832	0.0297189	2.77e-13	15226	TRUE	0.00349286	53.3617
eqtl-a-ENSG00000104805	NUCB1	rs6509406	19	49358319	G	C	-0.648189	0.0197168	0.0933545	1e-200	26153	TRUE	0.0396847	1080.68
eqtl-a-ENSG00000104805	NUCB1	rs6509408	19	49428748	T	G	0.169809	0.0137958	0.756621	8.12e-35	19143	TRUE	0.00785225	151.489
eqtl-a-ENSG00000104805	NUCB1	rs186580067	19	49442456	A	G	0.283366	0.0375001	0.0257514	4.14e-14	18931	TRUE	0.00300711	57.0932
eqtl-a-ENSG00000104812	GYS1	rs3810176	19	49496786	T	C	0.349373	0.0219983	0.0779985	8.47e-57	27069	TRUE	0.00923209	252.214
eqtl-a-ENSG00000104814	MAP4K1	rs115060312	19	39172234	T	C	-0.238406	0.0371846	0.0262328	1.44e-10	29796	TRUE	0.00137769	41.1035
eqtl-a-ENSG00000104814	MAP4K1	rs115308402	19	39007210	C	A	0.250369	0.0323174	0.0349983	9.41e-15	31162	TRUE	0.00192233	60.0151
eqtl-a-ENSG00000104814	MAP4K1	rs12459024	19	39019949	T	C	-0.312583	0.0277859	0.0477546	2.32e-29	31240	TRUE	0.00403473	126.548
eqtl-a-ENSG00000104833	TUBB4A	rs112569866	19	6502602	A	G	-0.571331	0.0239911	0.0631558	2.37e-125	3603	TRUE	0.135996	566.806
eqtl-a-ENSG00000104870	FCGRT	rs59774409	19	50016748	T	C	-0.623075	0.0219748	0.0750338	7.43e-177	28711	TRUE	0.0272388	803.897
eqtl-a-ENSG00000104870	FCGRT	rs62128087	19	50026266	T	C	0.201606	0.0171476	0.13848	6.5e-32	29992	TRUE	0.00458773	138.22
eqtl-a-ENSG00000104879	CKM	rs3916839	19	45862436	C	T	-0.183468	0.0329137	0.0337674	2.49e-08	25731	TRUE	0.00120611	31.0694
eqtl-a-ENSG00000104879	CKM	rs386569	19	45787046	A	G	-0.403208	0.0124538	0.693374	1e-200	30859	TRUE	0.0328523	1048.16
eqtl-a-ENSG00000104881	PPP1R13L	rs79294762	19	45880936	G	A	0.0788297	0.0122146	0.384791	1.09e-10	26727	TRUE	0.00155595	41.6475
eqtl-a-ENSG00000104884	ERCC2	rs171140	19	45865002	A	C	-0.241151	0.0117987	0.553418	7.56e-93	14263	TRUE	0.0284552	417.685
eqtl-a-ENSG00000104885	DOT1L	rs12459507	19	2224387	C	A	0.15897	0.0204206	0.0932875	6.99e-15	11496	TRUE	0.00524401	60.5923
eqtl-a-ENSG00000104886	PLEKHJ1	rs2301798	19	2207549	T	C	0.568035	0.0281554	0.0455035	1.63e-90	23656	TRUE	0.0169152	406.996
eqtl-a-ENSG00000104889	RNASEH2A	rs116813755	19	12918784	G	A	0.18379	0.0200868	0.0966108	5.7e-20	28473	TRUE	0.00293166	83.7128
eqtl-a-ENSG00000104889	RNASEH2A	rs897804	19	12876964	C	G	0.202805	0.012011	0.403487	5.82e-64	22166	TRUE	0.0126988	285.075
eqtl-a-ENSG00000104892	KLC3	rs9749618	19	45849909	G	A	0.313789	0.0122635	0.342192	2.13e-144	31257	TRUE	0.0205162	654.664
eqtl-a-ENSG00000104894	CD37	rs2334867	19	49788205	C	T	-0.464496	0.0141186	0.208538	1e-200	31470	TRUE	0.0332505	1082.31
eqtl-a-ENSG00000104894	CD37	rs73066912	19	49859960	A	G	-0.396466	0.0443817	0.0182144	4.14e-19	27151	TRUE	0.00293051	79.7943
eqtl-a-ENSG00000104899	AMH	rs4807216	19	2248683	T	C	0.470345	0.0167101	0.86039	2.58e-174	23863	TRUE	0.032134	792.207
eqtl-a-ENSG00000104918	RETN	rs4804793	19	7798058	A	G	-0.28532	0.034461	0.969378	1.24e-16	30857	TRUE	0.00221662	68.5457
eqtl-a-ENSG00000104918	RETN	rs35547567	19	7734001	T	C	0.453167	0.054171	0.0121597	5.99e-17	17452	TRUE	0.00399392	69.9734
eqtl-a-ENSG00000104918	RETN	rs1423096	19	7739177	C	T	-0.189633	0.0207039	0.909694	5.23e-20	21663	TRUE	0.00385768	83.8848
eqtl-a-ENSG00000104918	RETN	rs34124816	19	7733676	C	A	-0.321323	0.0364407	0.0272734	1.17e-18	18293	TRUE	0.00423237	77.7433
eqtl-a-ENSG00000104921	FCER2	rs12971319	19	7758154	A	T	-0.350585	0.0115569	0.46818	1e-200	30091	TRUE	0.0296746	920.185
eqtl-a-ENSG00000104921	FCER2	rs12980031	19	7764436	T	G	-0.283261	0.0144859	0.792647	3.8e-85	27310	TRUE	0.0138077	382.341
eqtl-a-ENSG00000104921	FCER2	rs11465373	19	7811593	T	C	-0.190029	0.0205824	0.0914849	2.64e-20	29467	TRUE	0.00288441	85.2351
eqtl-a-ENSG00000104936	DMPK	rs35732815	19	46224156	G	A	0.400364	0.0114225	0.484493	1e-200	30902	TRUE	0.0382358	1228.46
eqtl-a-ENSG00000104951	IL4I1	rs1290754	19	50404939	G	T	0.0830147	0.012025	0.423503	5.08e-12	26609	TRUE	0.00178786	47.6549
eqtl-a-ENSG00000104964	TLE5	rs11539938	19	3062857	C	T	-0.215267	0.0117893	0.468137	1.74e-74	17660	TRUE	0.0185296	333.372
eqtl-a-ENSG00000104964	TLE5	rs308037	19	3098245	G	A	-0.0794964	0.0127115	0.677138	4.01e-10	22711	TRUE	0.00171917	39.1078
eqtl-a-ENSG00000104972	LILRB1	rs16989288	19	55106338	C	A	-0.315817	0.0443644	0.0182671	1.09e-12	13855	TRUE	0.00364426	50.6686
eqtl-a-ENSG00000104972	LILRB1	rs8105795	19	55033186	G	A	0.147722	0.013838	0.757862	1.33e-26	28581	TRUE	0.00397135	113.95
eqtl-a-ENSG00000104972	LILRB1	rs10407009	19	55117374	T	C	-0.625208	0.0250721	0.0572518	3e-137	28198	TRUE	0.0215763	621.78
eqtl-a-ENSG00000104972	LILRB1	rs272422	19	55138036	T	C	0.356722	0.0308037	0.0384601	5.18e-31	28199	TRUE	0.00473325	134.098
eqtl-a-ENSG00000104972	LILRB1	rs7260424	19	55110880	A	C	0.871584	0.0231608	0.0641271	1e-200	28253	TRUE	0.0477316	1416.06
eqtl-a-ENSG00000104974	LILRA1	rs62131650	19	55059486	A	G	-0.871445	0.0273405	0.0463559	1e-200	14257	TRUE	0.0665188	1015.8
eqtl-a-ENSG00000104974	LILRA1	rs78981156	19	55064611	A	G	-0.484222	0.0343508	0.0305361	4e-45	14248	TRUE	0.0137546	198.68
eqtl-a-ENSG00000104974	LILRA1	rs272416	19	55130005	T	C	-0.237216	0.0296221	0.958053	1.17e-15	14262	TRUE	0.00447639	64.1203
eqtl-a-ENSG00000104974	LILRA1	rs11540761	19	55175009	T	G	0.100651	0.0168951	0.144737	2.56e-09	10101	TRUE	0.00350128	35.4837
eqtl-a-ENSG00000105146	AURKC	rs2074858	19	57723007	C	G	-0.148998	0.0121317	0.608908	1.14e-34	31085	TRUE	0.00482908	150.831
eqtl-a-ENSG00000105173	CCNE1	rs4804903	19	30293066	C	T	-0.176742	0.0125645	0.669454	6.08e-45	31470	TRUE	0.00624842	197.862
eqtl-a-ENSG00000105173	CCNE1	rs7248315	19	30280441	T	A	-0.0748406	0.0120354	0.578205	5.02e-10	31170	TRUE	0.00123902	38.6657
eqtl-a-ENSG00000105193	RPS16	rs251856	19	39920696	G	A	0.247932	0.0117468	0.533749	6.95e-99	30816	TRUE	0.0142501	445.449
eqtl-a-ENSG00000105204	DYRK1B	rs11880094	19	40325640	T	C	-0.168564	0.0118347	0.525857	4.94e-46	31683	TRUE	0.00636234	202.856
eqtl-a-ENSG00000105205	CLC	rs978671	19	40248909	G	A	-0.085327	0.0133785	0.729471	1.8e-10	31684	TRUE	0.00128221	40.6753
eqtl-a-ENSG00000105220	GPI	rs117782236	19	34893009	T	C	0.161762	0.0295521	0.0422615	4.4e-08	24371	TRUE	0.00122792	29.9599
eqtl-a-ENSG00000105220	GPI	rs75998242	19	34808415	T	C	0.554536	0.0403032	0.0220033	4.5e-43	28812	TRUE	0.00652774	189.3
eqtl-a-ENSG00000105221	AKT2	rs4332845	19	40785505	A	T	0.125618	0.0129068	0.696908	2.18e-22	31567	TRUE	0.0029918	94.7194
eqtl-a-ENSG00000105281	SLC1A5	rs8105903	19	47288150	A	C	-0.208363	0.0118075	0.537451	1.08e-69	26608	TRUE	0.011568	311.381
eqtl-a-ENSG00000105281	SLC1A5	rs60964991	19	47315364	A	G	0.203238	0.0120489	0.395978	7.79e-64	14718	TRUE	0.0189649	284.483
eqtl-a-ENSG00000105287	PRKD2	rs1965675	19	47293096	C	T	0.457152	0.0311263	0.0374116	7.81e-49	31016	TRUE	0.0069067	215.694
eqtl-a-ENSG00000105287	PRKD2	rs77851007	19	47317125	A	C	-0.354129	0.0249839	0.0594935	1.32e-45	26855	TRUE	0.00742575	200.895
eqtl-a-ENSG00000105287	PRKD2	rs146335962	19	47154484	T	C	0.570301	0.0176943	0.119717	1e-200	29778	TRUE	0.0337096	1038.75
eqtl-a-ENSG00000105355	PLIN3	rs2261988	19	4910889	T	G	-0.0891901	0.0125975	0.333941	1.44e-12	31683	TRUE	0.00157962	50.123
eqtl-a-ENSG00000105355	PLIN3	rs262559	19	4867690	G	A	0.321695	0.0212566	0.915757	9.66e-52	21753	TRUE	0.0104192	229.014
eqtl-a-ENSG00000105372	RPS19	rs2075750	19	42373679	T	C	0.144043	0.0118553	0.476104	5.74e-34	14175	TRUE	0.0103071	147.604
eqtl-a-ENSG00000105379	ETFB	rs12977584	19	51929390	G	A	0.197028	0.0173951	0.133957	9.69e-30	31015	TRUE	0.00411943	128.284
eqtl-a-ENSG00000105379	ETFB	rs2741242	19	51886401	G	T	0.190379	0.0134416	0.73809	1.54e-45	27069	TRUE	0.00735626	200.588
eqtl-a-ENSG00000105379	ETFB	rs8112785	19	51850485	C	T	0.286204	0.0117882	0.572828	3.27e-130	31355	TRUE	0.0184527	589.425
eqtl-a-ENSG00000105383	CD33	rs1697573	19	51718317	A	T	0.361932	0.0116724	0.41885	1e-200	31569	TRUE	0.0295558	961.404
eqtl-a-ENSG00000105383	CD33	rs147493755	19	51739215	C	T	0.304316	0.0461519	0.016864	4.29e-11	16223	TRUE	0.00267286	43.4727
eqtl-a-ENSG00000105383	CD33	rs62115999	19	51761614	A	G	-1.00435	0.0413475	0.0203008	2.47e-130	25419	TRUE	0.0226855	589.98
eqtl-a-ENSG00000105397	TYK2	rs34725611	19	10477067	G	A	0.362493	0.0130494	0.270303	7.91e-170	30935	TRUE	0.024337	771.596
eqtl-a-ENSG00000105401	CDC37	rs12978105	19	10520514	C	A	0.204537	0.0125981	0.324215	2.83e-59	31559	TRUE	0.0082832	263.576
eqtl-a-ENSG00000105426	PTPRS	rs7260484	19	5202825	A	C	0.217862	0.0197996	0.0994903	3.69e-28	31560	TRUE	0.00382164	121.066
eqtl-a-ENSG00000105443	CYTH2	rs2241352	19	48972155	C	G	0.417841	0.0180796	0.88155	3.57e-118	31349	TRUE	0.0167527	534.093
eqtl-a-ENSG00000105464	GRIN2D	rs275847	19	48887244	C	T	-0.0875	0.0118942	0.523819	1.89e-13	31566	TRUE	0.00171152	54.1151
eqtl-a-ENSG00000105472	CLEC11A	rs41275788	19	51215100	G	A	1.10379	0.0362009	0.026038	1e-200	17768	TRUE	0.0497218	929.577
eqtl-a-ENSG00000105472	CLEC11A	rs34818842	19	51205133	T	A	-0.0901598	0.0129469	0.301516	3.31e-12	16421	TRUE	0.00294452	48.4888
eqtl-a-ENSG00000105472	CLEC11A	rs118037554	19	51279475	T	C	0.385985	0.0471726	0.0161029	2.79e-16	6800	TRUE	0.00974983	66.9319
eqtl-a-ENSG00000105486	LIG1	rs7247456	19	48611814	A	G	0.355834	0.0118527	0.386041	5.19e-198	28917	TRUE	0.0302258	901.219
eqtl-a-ENSG00000105486	LIG1	rs251686	19	48601091	A	G	-0.0905176	0.0131911	0.28297	6.78e-12	26701	TRUE	0.0017604	47.0838
eqtl-a-ENSG00000105486	LIG1	rs10408430	19	48769139	C	T	-0.0995549	0.0143486	0.78023	3.97e-12	30902	TRUE	0.0015554	48.1369
eqtl-a-ENSG00000105492	SIGLEC6	rs2305772	19	52033742	A	G	0.189419	0.0120051	0.59205	4.4e-56	31086	TRUE	0.00794486	248.936
eqtl-a-ENSG00000105501	SIGLEC5	rs4802828	19	52113538	A	G	-0.678483	0.0183033	0.108027	1e-200	26609	TRUE	0.0491047	1374
eqtl-a-ENSG00000105501	SIGLEC5	rs8105105	19	52130337	C	T	-0.566794	0.0272145	0.0487823	2.46e-96	26280	TRUE	0.0162373	433.727
eqtl-a-ENSG00000105501	SIGLEC5	rs73934248	19	52105161	T	C	0.137864	0.0166843	0.148776	1.42e-16	26187	TRUE	0.00260057	68.2736
eqtl-a-ENSG00000105501	SIGLEC5	rs12459503	19	52161035	C	T	0.215307	0.0120912	0.614134	6.24e-71	26609	TRUE	0.0117762	317.062
eqtl-a-ENSG00000105552	BCAT2	rs493841	19	49301877	T	C	0.329531	0.0115897	0.52377	7.87e-178	27654	TRUE	0.0284038	808.382
eqtl-a-ENSG00000105552	BCAT2	rs62132810	19	49279227	A	G	-0.158083	0.0194389	0.104155	4.21e-16	24469	TRUE	0.0026955	66.1289
eqtl-a-ENSG00000105609	LILRB5	rs117449986	19	54723621	G	C	0.196946	0.019692	0.100885	1.51e-23	30619	TRUE	0.00325617	100.02
eqtl-a-ENSG00000105609	LILRB5	rs389096	19	54764322	G	A	0.107599	0.0130839	0.290094	1.97e-16	30079	TRUE	0.00224338	67.6259
eqtl-a-ENSG00000105618	PRPF31	rs661676	19	54603173	G	A	-0.793708	0.0210879	0.0785636	1e-200	27770	TRUE	0.0485368	1416.52
eqtl-a-ENSG00000105618	PRPF31	rs651955	19	54688572	C	T	-0.0914947	0.0146909	0.793798	4.73e-10	28050	TRUE	0.0013809	38.785
eqtl-a-ENSG00000105618	PRPF31	rs663569	19	54601496	A	G	0.343522	0.0353666	0.971028	2.65e-22	25474	TRUE	0.00368995	94.3384
eqtl-a-ENSG00000105639	JAK3	rs3212797	19	17937786	T	C	-0.115933	0.0195505	0.10307	3.03e-09	22044	TRUE	0.00159263	35.1608
eqtl-a-ENSG00000105640	RPL18A	rs10407385	19	17970718	A	C	-0.208576	0.0329452	0.0336785	2.44e-10	6141	TRUE	0.00648455	40.0685
eqtl-a-ENSG00000105641	SLC5A5	rs740695	19	17983561	T	C	0.165284	0.0240382	0.0653722	6.16e-12	28166	TRUE	0.00167573	47.2745
eqtl-a-ENSG00000105662	CRTC1	rs117326400	19	18811475	A	G	-0.262848	0.0451318	0.0176612	5.74e-09	13823	TRUE	0.00244781	33.9142
eqtl-a-ENSG00000105672	ETV2	rs756784	19	36123491	G	A	0.106927	0.0119733	0.565527	4.24e-19	26493	TRUE	0.00300131	79.747
eqtl-a-ENSG00000105695	MAG	rs10411704	19	35800662	T	G	-0.149859	0.0150732	0.808501	2.73e-23	29421	TRUE	0.00334843	98.8383
eqtl-a-ENSG00000105707	HPN	rs295776	19	35469797	A	G	-0.0768031	0.0121865	0.610211	2.93e-10	30829	TRUE	0.00128671	39.7165
eqtl-a-ENSG00000105784	RUNDC3B	rs142239854	7	87509200	A	G	0.457435	0.0480711	0.0154709	1.8e-21	23529	TRUE	0.00383371	90.5428
eqtl-a-ENSG00000105784	RUNDC3B	rs111815979	7	87505167	A	G	0.615869	0.0387173	0.0237802	5.7e-57	26164	TRUE	0.00957817	253.007
eqtl-a-ENSG00000105784	RUNDC3B	rs141458195	7	87362692	G	T	0.388904	0.0338269	0.0316734	1.37e-30	28470	TRUE	0.00462127	132.169
eqtl-a-ENSG00000105810	CDK6	rs2282990	7	92326468	T	C	-0.110725	0.0201818	0.0960013	4.1e-08	31684	TRUE	0.000949116	30.0985
eqtl-a-ENSG00000105835	NAMPT	rs3801267	7	105918922	T	A	-0.126951	0.0123104	0.63417	6.19e-25	31560	TRUE	0.00335838	106.341
eqtl-a-ENSG00000105851	PIK3CG	rs42175	7	106488048	A	G	0.155333	0.0120242	0.411363	3.55e-38	31565	TRUE	0.00525919	166.874
eqtl-a-ENSG00000105854	PON2	rs7803148	7	95047830	T	C	0.211184	0.0119987	0.403903	2.44e-69	31529	TRUE	0.00972965	309.761
eqtl-a-ENSG00000105854	PON2	rs4729189	7	95057959	A	T	-0.427346	0.0141139	0.78813	1e-200	30508	TRUE	0.0291738	916.72
eqtl-a-ENSG00000105953	OGDH	rs217384	7	44604017	G	T	0.174143	0.0120494	0.597862	2.41e-47	31684	TRUE	0.00654919	208.859
eqtl-a-ENSG00000105997	HOXA3	rs2428430	7	27064596	C	T	0.131839	0.0118573	0.484663	1.02e-28	25969	TRUE	0.00473804	123.618
eqtl-a-ENSG00000106004	HOXA5	rs2462907	7	27127231	C	T	0.286599	0.0116662	0.479988	2.89e-133	30131	TRUE	0.0196365	603.478
eqtl-a-ENSG00000106004	HOXA5	rs2301721	7	27196113	T	C	0.133144	0.0162991	0.842473	3.11e-16	29324	TRUE	0.00227042	66.7247
eqtl-a-ENSG00000106018	VIPR2	rs395878	7	158951903	T	C	0.214126	0.0118129	0.543875	1.97e-73	22226	TRUE	0.0145677	328.539
eqtl-a-ENSG00000106018	VIPR2	rs1544598	7	158992691	T	C	-0.216132	0.0174377	0.132905	2.8e-35	26154	TRUE	0.00583953	153.612
eqtl-a-ENSG00000106069	CHN2	rs74616683	7	29133058	C	T	0.203082	0.0255278	0.0574111	1.79e-15	31063	TRUE	0.00203324	63.2832
eqtl-a-ENSG00000106069	CHN2	rs2058640	7	29639200	C	T	-0.113597	0.013287	0.275532	1.24e-17	31346	TRUE	0.00232641	73.089
eqtl-a-ENSG00000106069	CHN2	rs11971506	7	29323687	A	G	-0.156466	0.0128454	0.306215	3.93e-34	31558	TRUE	0.00467949	148.36
eqtl-a-ENSG00000106069	CHN2	rs62444093	7	29161959	A	G	-0.575467	0.0166472	0.136469	1e-200	31059	TRUE	0.0370489	1194.9
eqtl-a-ENSG00000106069	CHN2	rs140059823	7	29179806	A	G	-0.491746	0.0388039	0.0238286	8.37e-37	25009	TRUE	0.0063805	160.582
eqtl-a-ENSG00000106070	GRB10	rs6593115	7	50779903	C	T	0.187629	0.0229954	0.928165	3.37e-16	31239	TRUE	0.00212665	66.5718
eqtl-a-ENSG00000106070	GRB10	rs73113863	7	50820455	A	C	0.383386	0.0242963	0.0629276	4.31e-56	31240	TRUE	0.00790739	248.98
eqtl-a-ENSG00000106089	STX1A	rs10232729	7	73124968	T	C	0.167184	0.0121658	0.617583	5.67e-43	14254	TRUE	0.0130754	188.82
eqtl-a-ENSG00000106100	NOD1	rs4720002	7	30477570	G	A	0.0988732	0.0134734	0.264189	2.16e-13	28577	TRUE	0.00188091	53.8483
eqtl-a-ENSG00000106100	NOD1	rs10951267	7	30496894	C	A	0.208843	0.0133873	0.263997	7.28e-55	31348	TRUE	0.00770345	243.347
eqtl-a-ENSG00000106105	GARS1	rs79259887	7	30650369	A	G	0.192991	0.0341952	0.0311994	1.66e-08	30396	TRUE	0.00104682	31.8504
eqtl-a-ENSG00000106105	GARS1	rs2074779	7	30639841	G	C	-0.256347	0.0209019	0.0879633	1.41e-34	31569	TRUE	0.00474198	150.403
eqtl-a-ENSG00000106105	GARS1	rs58448176	7	30675866	C	T	0.175487	0.030737	0.038923	1.14e-08	30163	TRUE	0.0010795	32.594
eqtl-a-ENSG00000106113	CRHR2	rs1468402	7	30668882	A	G	-0.166497	0.012265	0.632498	5.65e-42	29094	TRUE	0.00629408	184.267
eqtl-a-ENSG00000106123	EPHB6	rs73452883	7	142524675	T	A	0.364043	0.0193937	0.102367	1.3e-78	14262	TRUE	0.0241104	352.308
eqtl-a-ENSG00000106123	EPHB6	rs8175999	7	142649564	G	A	0.232345	0.0406077	0.0219124	1.06e-08	10988	TRUE	0.00297057	32.7319
eqtl-a-ENSG00000106144	CASP2	rs3181165	7	142986684	A	G	0.180794	0.0261562	0.0545818	4.78e-12	29622	TRUE	0.00161029	47.7738
eqtl-a-ENSG00000106144	CASP2	rs73170687	7	142948773	G	A	0.399796	0.0394327	0.0231526	3.72e-24	24794	TRUE	0.00412877	102.785
eqtl-a-ENSG00000106211	HSPB1	rs2868371	7	75930759	G	C	-0.12493	0.0137282	0.248726	9e-20	14258	TRUE	0.00577474	82.8029
eqtl-a-ENSG00000106236	NPTX2	rs73709493	7	98149484	A	G	0.23143	0.0281781	0.04657	2.16e-16	26336	TRUE	0.00255479	67.4501
eqtl-a-ENSG00000106236	NPTX2	rs146321308	7	98294416	A	G	0.277849	0.0411014	0.0213574	1.38e-11	26117	TRUE	0.00174671	45.6953
eqtl-a-ENSG00000106268	NUDT1	rs1108036	7	2263354	G	A	-0.325219	0.0121987	0.652854	1.37e-156	31347	TRUE	0.0221713	710.717
eqtl-a-ENSG00000106327	TFR2	rs73156234	7	100234744	T	C	-0.153658	0.0144762	0.213115	2.55e-26	31563	TRUE	0.00355693	112.661
eqtl-a-ENSG00000106333	PCOLCE	rs62482238	7	100214762	A	G	0.127766	0.0148575	0.199392	8.03e-18	30901	TRUE	0.00238742	73.9454
eqtl-a-ENSG00000106348	IMPDH1	rs77448786	7	128047061	C	G	0.223071	0.03346	0.0326037	2.61e-11	24116	TRUE	0.00183962	44.4425
eqtl-a-ENSG00000106348	IMPDH1	rs1864233	7	128055973	T	A	0.373377	0.0242982	0.0629773	2.75e-53	26081	TRUE	0.0089724	236.11
eqtl-a-ENSG00000106366	SERPINE1	rs2227667	7	100774749	G	A	-0.135254	0.0144809	0.213451	9.6e-21	31355	TRUE	0.00277457	87.2331
eqtl-a-ENSG00000106415	GLCCI1	rs17566854	7	8033518	C	A	-0.34812	0.0264919	0.0526336	1.93e-39	25801	TRUE	0.00664811	172.663
eqtl-a-ENSG00000106415	GLCCI1	rs2041567	7	7972337	C	T	0.0816773	0.0140142	0.764701	5.6e-09	26494	TRUE	0.00128045	33.9651
eqtl-a-ENSG00000106462	EZH2	rs243484	7	148448655	T	G	-0.272132	0.0126465	0.311456	1.05e-102	27823	TRUE	0.0163699	463.007
eqtl-a-ENSG00000106546	AHR	rs10274243	7	17403696	A	G	-0.2139	0.0190844	0.108084	3.72e-29	31470	TRUE	0.00397592	125.614
eqtl-a-ENSG00000106546	AHR	rs74919529	7	17269707	T	C	0.605936	0.0304801	0.0385789	6.11e-88	29447	TRUE	0.0132431	395.177
eqtl-a-ENSG00000106571	GLI3	rs6463095	7	42285686	G	A	-0.139507	0.0121033	0.397814	9.71e-31	31352	TRUE	0.00421971	132.849
eqtl-a-ENSG00000106588	PSMA2	rs1060304	7	42956933	A	G	0.647322	0.0218702	0.0754204	1.57e-192	28588	TRUE	0.0297333	876.001
eqtl-a-ENSG00000106605	BLVRA	rs6970954	7	43698443	A	G	0.612411	0.0108008	0.448234	1e-200	31569	TRUE	0.0924262	3214.75
eqtl-a-ENSG00000106615	RHEB	rs2284264	7	151194106	C	T	0.1067	0.0118714	0.508795	2.52e-19	14262	TRUE	0.00563237	80.7726
eqtl-a-ENSG00000106617	PRKAG2	rs6963427	7	151254828	T	C	-0.279311	0.0121871	0.641621	3.03e-116	27513	TRUE	0.0187337	525.223
eqtl-a-ENSG00000106617	PRKAG2	rs1997334	7	151627984	G	A	-0.0732327	0.0120449	0.419556	1.2e-09	27765	TRUE	0.00132962	36.9634
eqtl-a-ENSG00000106617	PRKAG2	rs4726107	7	151575882	C	T	-0.342536	0.0241726	0.0638501	1.4e-45	29951	TRUE	0.00665967	200.788
eqtl-a-ENSG00000106624	AEBP1	rs10254547	7	44137330	G	T	0.261443	0.011769	0.553776	2.47e-109	23866	TRUE	0.0202585	493.445
eqtl-a-ENSG00000106628	POLD2	rs79902400	7	44178393	T	C	-0.575456	0.0493823	0.0146008	2.21e-31	12565	TRUE	0.0106918	135.773
eqtl-a-ENSG00000106633	GCK	rs2537184	7	44172278	G	A	0.130358	0.0118803	0.533873	5.18e-28	22952	TRUE	0.00521828	120.388
eqtl-a-ENSG00000106682	EIF4H	rs1636967	7	73549169	C	A	0.165801	0.0130087	0.7075	3.31e-37	11490	TRUE	0.0139409	162.417
eqtl-a-ENSG00000106683	LIMK1	rs10949834	7	73480569	A	G	-0.744885	0.0180013	0.109474	1e-200	14263	TRUE	0.107182	1712.02
eqtl-a-ENSG00000106683	LIMK1	rs138568741	7	73504883	T	C	0.340884	0.0344199	0.0306319	4.02e-23	14262	TRUE	0.00683026	98.0693
eqtl-a-ENSG00000106692	FKTN	rs17250623	9	108394893	G	A	-0.176174	0.012915	0.299026	2.28e-42	31566	TRUE	0.00586034	186.066
eqtl-a-ENSG00000106714	CNTNAP3	rs12379320	9	39142749	G	A	-0.12739	0.0147054	0.204943	4.6e-18	2337	TRUE	0.0311123	74.98
eqtl-a-ENSG00000106799	TGFBR1	rs41283642	9	101915887	T	C	0.563705	0.0342374	0.0305855	6.59e-61	24331	TRUE	0.0110187	271.061
eqtl-a-ENSG00000106799	TGFBR1	rs4563947	9	101821121	A	G	-0.185413	0.0181212	0.121951	1.43e-24	31470	TRUE	0.00331564	104.684
eqtl-a-ENSG00000106804	C5	rs62578379	9	123669709	A	T	-0.415939	0.0244955	0.0616555	1.15e-64	31569	TRUE	0.0090506	288.31
eqtl-a-ENSG00000106804	C5	rs112458996	9	123861888	T	C	-0.396857	0.0317386	0.0360818	7.1e-36	27524	TRUE	0.00564834	156.337
eqtl-a-ENSG00000106804	C5	rs3753029	9	123631642	C	G	0.360571	0.0118888	0.621303	1e-200	31146	TRUE	0.0286855	919.767
eqtl-a-ENSG00000106804	C5	rs143692690	9	123680383	T	C	0.226211	0.0377345	0.025463	2.04e-09	3024	TRUE	0.0117446	35.9139
eqtl-a-ENSG00000106952	TNFSF8	rs722126	9	117592778	T	G	-0.424119	0.0130122	0.73544	1e-200	31568	TRUE	0.0325576	1062.3
eqtl-a-ENSG00000106952	TNFSF8	rs10982461	9	117701408	A	C	0.0882726	0.0119877	0.433345	1.79e-13	28464	TRUE	0.00190133	54.2188
eqtl-a-ENSG00000106952	TNFSF8	rs10982489	9	117765116	A	G	0.0940275	0.0151998	0.188408	6.17e-10	31568	TRUE	0.00121077	38.2654
eqtl-a-ENSG00000106976	DNM1	rs10760548	9	130965235	A	G	-0.646188	0.0401429	0.977927	2.68e-58	28112	TRUE	0.00913322	259.101
eqtl-a-ENSG00000106976	DNM1	rs3003599	9	130979181	G	A	0.091508	0.0147801	0.797124	5.96e-10	31569	TRUE	0.00121276	38.3297
eqtl-a-ENSG00000106991	ENG	rs41476651	9	130601576	T	C	-0.630754	0.0188877	0.102539	1e-200	31231	TRUE	0.0344777	1115.15
eqtl-a-ENSG00000106991	ENG	rs1544105	9	130562725	T	C	-0.136697	0.0119687	0.429431	3.27e-30	28917	TRUE	0.00449072	130.435
eqtl-a-ENSG00000106992	AK1	rs10819317	9	130668957	G	A	-0.42858	0.0161607	0.152432	5.7e-155	13925	TRUE	0.0480783	703.204
eqtl-a-ENSG00000107014	RLN2	rs56996481	9	5336199	G	C	0.158652	0.0140199	0.232789	1.09e-29	14263	TRUE	0.00889833	128.038
eqtl-a-ENSG00000107018	RLN1	rs7857194	9	5360325	C	G	0.142947	0.0119805	0.575295	8.08e-33	30312	TRUE	0.00467467	142.355
eqtl-a-ENSG00000107018	RLN1	rs12554802	9	5329234	T	C	-0.283394	0.0138929	0.232181	1.72e-92	26057	TRUE	0.0157178	416.066
eqtl-a-ENSG00000107077	KDM4C	rs2381571	9	7183603	C	A	0.10013	0.013824	0.755585	4.38e-13	21488	TRUE	0.0024356	52.4591
eqtl-a-ENSG00000107077	KDM4C	rs6477108	9	6761229	A	G	0.190952	0.0143533	0.216829	2.21e-40	31559	TRUE	0.0055769	176.977
eqtl-a-ENSG00000107099	DOCK8	rs13287340	9	429395	G	A	0.470015	0.0464213	0.0165951	4.28e-24	25804	TRUE	0.00395713	102.507
eqtl-a-ENSG00000107099	DOCK8	rs78480666	9	438369	T	C	0.2668	0.0247806	0.0609276	4.96e-27	31229	TRUE	0.00369812	115.91
eqtl-a-ENSG00000107099	DOCK8	rs519184	9	227615	G	C	0.411169	0.0128288	0.277818	1e-200	31560	TRUE	0.0315225	1027.17
eqtl-a-ENSG00000107099	DOCK8	rs79456417	9	221431	G	A	-0.470826	0.0261234	0.0536144	1.28e-72	31234	TRUE	0.010293	324.813
eqtl-a-ENSG00000107140	TESK1	rs150807883	9	35565727	T	C	-0.323728	0.0456108	0.0172651	1.27e-12	21061	TRUE	0.00238621	50.3714
eqtl-a-ENSG00000107147	KCNT1	rs17038714	9	138662273	A	G	0.317078	0.0136703	0.240375	5.16e-119	15740	TRUE	0.0330503	537.924
eqtl-a-ENSG00000107262	BAG1	rs62542690	9	33252455	A	G	0.531424	0.0219904	0.0761397	5.05e-129	31684	TRUE	0.0180986	583.967
eqtl-a-ENSG00000107263	RAPGEF1	rs4076428	9	134353724	T	C	0.381746	0.0119036	0.369687	1e-200	30935	TRUE	0.0321765	1028.41
eqtl-a-ENSG00000107263	RAPGEF1	rs62581414	9	134486962	A	G	-0.362851	0.055911	0.0114286	8.59e-11	5250	TRUE	0.00795853	42.1014
eqtl-a-ENSG00000107263	RAPGEF1	rs3012770	9	134699760	A	G	0.103517	0.0120635	0.411385	9.41e-18	25073	TRUE	0.00292817	73.6278
eqtl-a-ENSG00000107263	RAPGEF1	rs10901092	9	134649863	C	G	-0.302069	0.0226355	0.0737081	1.27e-40	30490	TRUE	0.00580692	178.075
eqtl-a-ENSG00000107263	RAPGEF1	rs2296954	9	134503730	G	C	0.333213	0.0167087	0.1442	1.75e-88	30817	TRUE	0.0127409	397.677
eqtl-a-ENSG00000107282	APBA1	rs2781540	9	72089820	G	A	0.0671375	0.0119558	0.447721	1.96e-08	30971	TRUE	0.00101713	31.5315
eqtl-a-ENSG00000107317	PTGDS	rs885070	9	139856810	G	A	0.303063	0.0116629	0.461699	7.28e-149	14256	TRUE	0.0452228	675.137
eqtl-a-ENSG00000107331	ABCA2	rs4880192	9	139927062	G	A	0.398867	0.0132464	0.745572	3.44e-199	23241	TRUE	0.0375478	906.615
eqtl-a-ENSG00000107331	ABCA2	rs10870145	9	139826930	T	C	0.0698737	0.011968	0.442716	5.27e-09	21879	TRUE	0.00155554	34.0835
eqtl-a-ENSG00000107447	DNTT	rs1923704	10	98102398	C	T	-0.0919768	0.0152823	0.185811	1.76e-09	31567	TRUE	0.00114617	36.2203
eqtl-a-ENSG00000107447	DNTT	rs117699776	10	98048265	G	A	0.38329	0.0276261	0.0481037	9.08e-44	29834	TRUE	0.00641078	192.48
eqtl-a-ENSG00000107593	PKD2L1	rs12784198	10	101947939	T	C	1.20429	0.0266029	0.0458055	1e-200	31240	TRUE	0.0615601	2049.16
eqtl-a-ENSG00000107593	PKD2L1	rs17112751	10	101979253	C	T	-0.296402	0.0349915	0.0296647	2.44e-17	27981	TRUE	0.00255777	71.7474
eqtl-a-ENSG00000107611	CUBN	rs4748340	10	17047520	G	A	0.117027	0.0120608	0.589952	2.92e-22	31567	TRUE	0.00297367	94.1439
eqtl-a-ENSG00000107611	CUBN	rs10904881	10	17172952	A	C	-0.384953	0.0115742	0.430794	1e-200	31684	TRUE	0.0337357	1106.13
eqtl-a-ENSG00000107614	TRDMT1	rs3758412	10	17270912	G	A	-0.204781	0.0127609	0.309304	5.94e-58	30510	TRUE	0.00836997	257.507
eqtl-a-ENSG00000107614	TRDMT1	rs7092936	10	17234765	A	G	-0.346181	0.016546	0.147152	3.35e-97	30605	TRUE	0.0141013	437.716
eqtl-a-ENSG00000107643	MAPK8	rs3827681	10	49659637	C	T	0.338588	0.0115896	0.536235	1.26e-187	31242	TRUE	0.0265927	853.451
eqtl-a-ENSG00000107736	CDH23	rs1109171	10	73534191	A	G	0.488139	0.0113339	0.420811	1e-200	31556	TRUE	0.0555187	1854.82
eqtl-a-ENSG00000107736	CDH23	rs10823805	10	73386821	T	C	-0.399196	0.0122901	0.321696	1e-200	31684	TRUE	0.0322252	1054.96
eqtl-a-ENSG00000107736	CDH23	rs12411695	10	73639019	G	C	-0.181719	0.0122286	0.370523	5.96e-50	30817	TRUE	0.00711469	220.81
eqtl-a-ENSG00000107738	VSIR	rs9415037	10	73504424	T	C	-0.0904049	0.0155691	0.177184	6.37e-09	24606	TRUE	0.00136843	33.7149
eqtl-a-ENSG00000107738	VSIR	rs9415997	10	73536189	A	G	-0.208893	0.0147273	0.201716	1.15e-45	31086	TRUE	0.00643035	201.175
eqtl-a-ENSG00000107742	SPOCK2	rs1613186	10	73823740	T	C	0.278084	0.0117982	0.428201	7.83e-123	31684	TRUE	0.0172318	555.512
eqtl-a-ENSG00000107742	SPOCK2	rs16929601	10	73827247	T	C	-0.184239	0.028573	0.0453148	1.13e-10	8132	TRUE	0.00508674	41.5666
eqtl-a-ENSG00000107745	MICU1	rs12779570	10	74177771	T	C	-0.303388	0.0119421	0.611687	2.23e-142	22808	TRUE	0.0275188	645.353
eqtl-a-ENSG00000107779	BMPR1A	rs58477734	10	88507416	C	G	-0.138609	0.0120224	0.415107	9.4e-31	11493	TRUE	0.0114333	132.9
eqtl-a-ENSG00000107789	MINPP1	rs118104190	10	89380617	A	G	0.363137	0.0525318	0.0129611	4.76e-12	26138	TRUE	0.00182486	47.7819
eqtl-a-ENSG00000107796	ACTA2	rs35493467	10	90673070	A	G	0.40094	0.0315579	0.0364991	5.56e-37	29103	TRUE	0.00551573	161.403
eqtl-a-ENSG00000107796	ACTA2	rs7085705	10	90742467	C	G	-0.997535	0.00950384	0.327564	1e-200	31566	TRUE	0.258716	11016.2
eqtl-a-ENSG00000107796	ACTA2	rs117041874	10	90797819	T	C	-0.377548	0.028719	0.0444008	1.78e-39	27980	TRUE	0.0061388	172.812
eqtl-a-ENSG00000107796	ACTA2	rs61852572	10	90738906	G	A	-0.576934	0.0182591	0.111711	1e-200	30077	TRUE	0.0321275	998.308
eqtl-a-ENSG00000107798	LIPA	rs2266006	10	90989459	G	A	-0.259907	0.0140119	0.771789	8.31e-77	30902	TRUE	0.0110115	344.044
eqtl-a-ENSG00000107798	LIPA	rs1000107	10	91036277	C	T	0.357323	0.0411672	0.0212422	3.97e-18	29178	TRUE	0.00257539	75.3337
eqtl-a-ENSG00000107798	LIPA	rs4934454	10	90917650	A	C	0.382475	0.0114623	0.490173	1e-200	31684	TRUE	0.0339487	1113.36
eqtl-a-ENSG00000107798	LIPA	rs2071511	10	90987458	T	C	-0.352814	0.011677	0.422612	1.52e-200	26816	TRUE	0.0329228	912.844
eqtl-a-ENSG00000107854	TNKS2	rs10881978	10	93588683	G	C	-0.236674	0.0117447	0.519376	2.62e-90	13755	TRUE	0.0286761	406.026
eqtl-a-ENSG00000107882	SUFU	rs11592334	10	104278693	A	G	-0.132686	0.0118576	0.516588	4.58e-29	30603	TRUE	0.00407492	125.207
eqtl-a-ENSG00000107960	STN1	rs11191865	10	105672842	A	G	0.2079	0.0117776	0.488085	9.82e-70	14259	TRUE	0.0213854	311.555
eqtl-a-ENSG00000107968	MAP3K8	rs588931	10	30781288	C	T	-0.374173	0.014846	0.810162	3.66e-140	26225	TRUE	0.0236492	635.174
eqtl-a-ENSG00000107968	MAP3K8	rs7095741	10	30819529	T	A	-0.0748142	0.0119049	0.527527	3.3e-10	26156	TRUE	0.00150761	39.4897
eqtl-a-ENSG00000108039	XPNPEP1	rs1245911	10	111533009	C	A	0.401785	0.0114883	0.445176	1e-200	31569	TRUE	0.0372998	1223.06
eqtl-a-ENSG00000108039	XPNPEP1	rs11194935	10	111733937	A	G	-0.204068	0.0323276	0.035027	2.74e-10	28614	TRUE	0.00139066	39.8449
eqtl-a-ENSG00000108055	SMC3	rs79110044	10	112333696	A	G	-0.162276	0.0184603	0.117091	1.49e-18	14257	TRUE	0.00539083	77.2627
eqtl-a-ENSG00000108091	CCDC6	rs12778666	10	61540054	C	T	0.187551	0.0117984	0.498987	6.71e-57	14253	TRUE	0.0174202	252.657
eqtl-a-ENSG00000108100	CCNY	rs7909877	10	35584385	T	C	-0.144762	0.0129113	0.301551	3.55e-29	28799	TRUE	0.00434611	125.701
eqtl-a-ENSG00000108107	RPL28	rs8104023	19	55881351	C	T	-0.40174	0.0115062	0.560888	1e-200	19651	TRUE	0.0584121	1218.94
eqtl-a-ENSG00000108107	RPL28	rs8103794	19	55969513	A	G	-0.130401	0.0119547	0.435118	1.06e-27	20187	TRUE	0.0058595	118.971
eqtl-a-ENSG00000108107	RPL28	rs7508108	19	55930465	G	A	-0.187841	0.0124036	0.34692	8.28e-52	18986	TRUE	0.0119354	229.319
eqtl-a-ENSG00000108175	ZMIZ1	rs1250565	10	81047015	A	G	0.183499	0.0121636	0.380104	2.01e-51	22913	TRUE	0.00983487	227.565
eqtl-a-ENSG00000108179	PPIF	rs4246943	10	81060005	A	G	0.146748	0.0218404	0.0805065	1.83e-11	26949	TRUE	0.00167245	45.1431
eqtl-a-ENSG00000108179	PPIF	rs7086293	10	81103247	C	T	-0.204494	0.0117934	0.524969	2.36e-67	31568	TRUE	0.00943451	300.646
eqtl-a-ENSG00000108344	PSMD3	rs2302778	17	38179667	G	A	-0.23793	0.0137744	0.759161	7.46e-67	31682	TRUE	0.00932974	298.35
eqtl-a-ENSG00000108375	RNF43	rs12948345	17	56427656	T	C	0.138192	0.0160109	0.164528	6.08e-18	31566	TRUE	0.00235446	74.4915
eqtl-a-ENSG00000108379	WNT3	rs199520	17	44853872	A	G	-0.204448	0.0139744	0.76705	1.81e-48	27784	TRUE	0.0076449	214.027
eqtl-a-ENSG00000108405	P2RX1	rs12949989	17	3823908	G	A	0.541666	0.0116106	0.350561	1e-200	20225	TRUE	0.0971577	2176.26
eqtl-a-ENSG00000108405	P2RX1	rs71366585	17	3905548	A	G	0.325244	0.0424406	0.0199843	1.81e-14	25516	TRUE	0.00229638	58.7248
eqtl-a-ENSG00000108405	P2RX1	rs7213777	17	3797124	G	A	-0.421988	0.0135908	0.765486	1e-200	20573	TRUE	0.0447634	963.98
eqtl-a-ENSG00000108405	P2RX1	rs150739185	17	3837937	A	C	-0.474002	0.0458779	0.0169923	5.06e-25	13520	TRUE	0.0078336	106.731
eqtl-a-ENSG00000108423	TUBD1	rs112911630	17	57940172	A	G	-0.214895	0.0168953	0.143195	4.61e-37	25823	TRUE	0.0062259	161.766
eqtl-a-ENSG00000108443	RPS6KB1	rs2907263	17	58060891	G	A	0.0967325	0.0136632	0.746819	1.44e-12	27156	TRUE	0.00184235	50.1196
eqtl-a-ENSG00000108443	RPS6KB1	rs1292060	17	57913849	G	A	0.150682	0.0127325	0.316581	2.6e-32	31599	TRUE	0.00441267	140.045
eqtl-a-ENSG00000108468	CBX1	rs59934550	17	46242955	C	T	0.206791	0.0124933	0.334566	1.54e-61	11496	TRUE	0.0232773	273.926
eqtl-a-ENSG00000108479	GALK1	rs1106343	17	73818872	A	G	-0.385171	0.0154069	0.172742	6.11e-138	31684	TRUE	0.0193443	624.956
eqtl-a-ENSG00000108515	ENO3	rs9972906	17	4915137	A	C	0.23703	0.0184857	0.1159	1.23e-37	25213	TRUE	0.00647869	164.399
eqtl-a-ENSG00000108515	ENO3	rs1060431	17	4840868	A	G	-0.239699	0.0218182	0.0802172	4.44e-28	31684	TRUE	0.00379493	120.689
eqtl-a-ENSG00000108556	CHRNE	rs72835059	17	4805389	A	G	0.509406	0.0197903	0.095512	4.17e-146	31679	TRUE	0.0204862	662.515
eqtl-a-ENSG00000108561	C1QBP	rs12601627	17	5302203	G	A	-0.0779324	0.0121612	0.39428	1.47e-10	26892	TRUE	0.00152475	41.063
eqtl-a-ENSG00000108578	BLMH	rs25531	17	28564346	C	T	-0.152284	0.0220583	0.0787606	5.06e-12	22222	TRUE	0.00214018	47.6569
eqtl-a-ENSG00000108578	BLMH	rs28709535	17	28567927	A	G	-0.39697	0.0131058	0.262613	1e-200	30153	TRUE	0.0295284	917.402
eqtl-a-ENSG00000108582	CPD	rs7208052	17	28606582	C	A	-0.37161	0.0122601	0.33049	1e-200	14260	TRUE	0.0605273	918.599
eqtl-a-ENSG00000108582	CPD	rs34086083	17	28734974	T	C	0.227302	0.0118084	0.450448	1.44e-82	14257	TRUE	0.0253311	370.479
eqtl-a-ENSG00000108591	DRG2	rs7225972	17	17977667	G	A	0.520753	0.0202128	0.90889	2.27e-146	28135	TRUE	0.0230482	663.712
eqtl-a-ENSG00000108622	ICAM2	rs885633	17	62067267	T	C	0.248978	0.0358072	0.0283365	3.57e-12	20433	TRUE	0.0023606	48.3436
eqtl-a-ENSG00000108622	ICAM2	rs58370062	17	62105389	G	A	-0.28206	0.012262	0.348615	4.37e-117	26492	TRUE	0.019582	529.088
eqtl-a-ENSG00000108654	DDX5	rs17650301	17	62479273	C	A	-0.557367	0.0120586	0.304004	1e-200	13925	TRUE	0.133016	2136.12
eqtl-a-ENSG00000108671	PSMD11	rs118092144	17	30778945	A	G	0.0804479	0.0119196	0.461554	1.49e-11	31567	TRUE	0.00144094	45.549
eqtl-a-ENSG00000108679	LGALS3BP	rs7342889	17	76874461	C	T	0.328237	0.0217417	0.919825	1.69e-51	31353	TRUE	0.00721711	227.908
eqtl-a-ENSG00000108679	LGALS3BP	rs9907725	17	76916474	C	T	-0.211159	0.0272794	0.950111	9.91e-15	31470	TRUE	0.00190032	59.9131
eqtl-a-ENSG00000108679	LGALS3BP	rs7214286	17	76974555	C	T	-0.218926	0.0255632	0.942801	1.09e-17	26732	TRUE	0.00273617	73.3385
eqtl-a-ENSG00000108691	CCL2	rs112571888	17	32520058	C	G	0.157724	0.0239411	0.0659633	4.46e-11	31567	TRUE	0.00137302	43.399
eqtl-a-ENSG00000108700	CCL8	rs11655679	17	32548533	C	A	0.0713136	0.01308	0.291706	4.98e-08	30574	TRUE	0.000971303	29.7236
eqtl-a-ENSG00000108773	KAT2A	rs35184688	17	40272406	C	G	-0.124784	0.0138293	0.243404	1.82e-19	11495	TRUE	0.00703304	81.4033
eqtl-a-ENSG00000108784	NAGLU	rs12150483	17	40601120	A	G	0.115273	0.012196	0.384479	3.34e-21	27071	TRUE	0.00328916	89.3281
eqtl-a-ENSG00000108784	NAGLU	rs1032070	17	40618251	T	C	-0.272869	0.0131412	0.274268	9.09e-96	31684	TRUE	0.0134254	431.133
eqtl-a-ENSG00000108786	HSD17B1	rs2292751	17	40725799	T	C	-0.216419	0.0118393	0.55592	1.2e-74	25262	TRUE	0.0130546	334.121
eqtl-a-ENSG00000108788	MLX	rs60929812	17	40759448	A	G	0.219261	0.013098	0.281964	6.7e-63	31352	TRUE	0.00885897	280.211
eqtl-a-ENSG00000108799	EZH1	rs12951860	17	40874057	T	C	0.089513	0.0118989	0.528389	5.36e-14	30815	TRUE	0.00183316	56.5888
eqtl-a-ENSG00000108813	DLX4	rs1058562	17	48051664	C	T	-0.136202	0.0143682	0.218047	2.56e-21	31470	TRUE	0.00284726	89.8534
eqtl-a-ENSG00000108821	COL1A1	rs9898186	17	48278507	T	C	0.124328	0.0154686	0.17964	9.18e-16	30964	TRUE	0.00208197	64.5963
eqtl-a-ENSG00000108823	SGCA	rs847688	17	48228981	C	T	0.352966	0.0115745	0.456054	1e-200	14262	TRUE	0.0612136	929.823
eqtl-a-ENSG00000108839	ALOX12	rs434844	17	6910988	C	G	-0.172328	0.0121474	0.615382	1.11e-45	31561	TRUE	0.00633627	201.241
eqtl-a-ENSG00000108846	ABCC3	rs8079740	17	48697481	G	A	-0.415496	0.0123842	0.689978	1e-200	26946	TRUE	0.0400987	1125.55
eqtl-a-ENSG00000108846	ABCC3	rs80200503	17	48849007	A	G	0.118433	0.0127686	0.684515	1.77e-20	31230	TRUE	0.00274721	86.0263
eqtl-a-ENSG00000108846	ABCC3	rs62059745	17	48727088	G	A	0.467139	0.014564	0.192849	1e-200	31562	TRUE	0.0315672	1028.73
eqtl-a-ENSG00000108861	DUSP3	rs231523	17	41953998	C	T	-0.17795	0.0307718	0.961171	7.35e-09	27069	TRUE	0.0012339	33.4394
eqtl-a-ENSG00000108861	DUSP3	rs9901754	17	41767975	T	C	0.103754	0.0119787	0.4334	4.66e-18	31599	TRUE	0.00236857	75.0175
eqtl-a-ENSG00000108861	DUSP3	rs865429	17	41835215	A	G	-0.546885	0.0178993	0.882483	1e-200	31684	TRUE	0.02862	933.453
eqtl-a-ENSG00000108883	EFTUD2	rs7223466	17	42996134	C	G	0.188576	0.0150424	0.1915	4.73e-36	22592	TRUE	0.00690833	157.145
eqtl-a-ENSG00000108883	EFTUD2	rs1231641	17	42904720	C	A	-0.39005	0.0115402	0.562667	1e-200	30902	TRUE	0.0356502	1142.31
eqtl-a-ENSG00000108950	FAM20A	rs11654879	17	66575761	A	G	-0.228557	0.0151044	0.188214	9.99e-52	31675	TRUE	0.00717691	228.957
eqtl-a-ENSG00000108953	YWHAE	rs62089574	17	1301896	C	T	-0.14568	0.024114	0.0649843	1.53e-09	31467	TRUE	0.00115852	36.495
eqtl-a-ENSG00000108963	DPH1	rs869020	17	1945225	G	T	0.195331	0.0125815	0.326863	2.35e-54	31141	TRUE	0.00768062	241.018
eqtl-a-ENSG00000109016	DHRS7B	rs12452369	17	21033736	T	C	-0.196199	0.0118894	0.43557	3.55e-61	31569	TRUE	0.00855229	272.299
eqtl-a-ENSG00000109079	TNFAIP1	rs3093706	17	26673395	C	T	-0.3142	0.0481888	0.0154473	7.02e-11	16857	TRUE	0.00251563	42.5078
eqtl-a-ENSG00000109084	TMEM97	rs4795407	17	26556942	G	C	0.234539	0.0125448	0.325795	5.34e-78	31231	TRUE	0.0110684	349.522
eqtl-a-ENSG00000109084	TMEM97	rs12937920	17	26590657	T	C	-0.516382	0.0170527	0.13174	1e-200	31559	TRUE	0.0282354	916.913
eqtl-a-ENSG00000109099	PMP22	rs230912	17	15153075	A	G	0.282066	0.011724	0.450628	6.75e-128	31355	TRUE	0.0181259	578.792
eqtl-a-ENSG00000109107	ALDOC	rs622463	17	26975574	C	A	-0.407266	0.0136966	0.231106	2.73e-194	31684	TRUE	0.027148	884.104
eqtl-a-ENSG00000109272	PF4V1	rs28404022	4	74756385	C	T	0.441416	0.0133326	0.244886	1e-200	31569	TRUE	0.0335569	1096.07
eqtl-a-ENSG00000109272	PF4V1	rs10805067	4	74621765	G	A	-0.368117	0.0116044	0.566728	1e-200	31683	TRUE	0.0307837	1006.23
eqtl-a-ENSG00000109272	PF4V1	rs9991912	4	74642026	A	G	0.486668	0.0266999	0.0511652	3.14e-74	27561	TRUE	0.011911	332.212
eqtl-a-ENSG00000109320	NFKB1	rs11097787	4	103407342	T	C	0.268058	0.012031	0.383439	5.7e-110	30810	TRUE	0.015857	496.393
eqtl-a-ENSG00000109323	MANBA	rs223364	4	103766170	T	C	0.336424	0.0122201	0.342282	7.64e-167	27815	TRUE	0.0265259	757.867
eqtl-a-ENSG00000109323	MANBA	rs74819220	4	103593829	C	T	0.245185	0.0269233	0.0512055	8.5e-20	30541	TRUE	0.00270813	82.9283
eqtl-a-ENSG00000109323	MANBA	rs139050744	4	103689615	A	G	-0.232903	0.0399128	0.0226981	5.37e-09	8569	TRUE	0.00395798	34.0427
eqtl-a-ENSG00000109381	ELF2	rs12500887	4	140110434	G	C	-0.322289	0.0139744	0.225785	1.09e-117	31567	TRUE	0.0165705	531.86
eqtl-a-ENSG00000109381	ELF2	rs4863644	4	140186892	A	G	-0.282846	0.0366159	0.972959	1.12e-14	31017	TRUE	0.00192011	59.6668
eqtl-a-ENSG00000109390	NDUFC1	rs3806766	4	140222371	A	G	0.259015	0.0153237	0.18041	4.29e-64	14260	TRUE	0.0196421	285.668
eqtl-a-ENSG00000109458	GAB1	rs11947952	4	144252964	G	C	-0.0971963	0.0121655	0.608305	1.36e-15	31565	TRUE	0.00201816	63.8281
eqtl-a-ENSG00000109466	KLHL2	rs10016586	4	166199390	T	C	0.19984	0.0208401	0.088946	8.88e-22	30606	TRUE	0.00299541	91.9469
eqtl-a-ENSG00000109501	WFS1	rs10005000	4	6310222	C	T	-0.411497	0.0179789	0.120088	6.12e-116	31564	TRUE	0.0163255	523.817
eqtl-a-ENSG00000109501	WFS1	rs4380589	4	6260319	A	G	0.166911	0.0174469	0.133426	1.1e-21	23025	TRUE	0.00395923	91.5157
eqtl-a-ENSG00000109572	CLCN3	rs13115372	4	170635636	G	A	-0.122469	0.0133324	0.272185	4.09e-20	31568	TRUE	0.00266581	84.3739
eqtl-a-ENSG00000109670	FBXW7	rs17028954	4	153438333	G	C	0.138209	0.0130511	0.29102	3.33e-26	31568	TRUE	0.0035399	112.138
eqtl-a-ENSG00000109670	FBXW7	rs13146067	4	153449053	T	C	-0.214683	0.0354712	0.0289171	1.43e-09	22971	TRUE	0.0015921	36.6274
eqtl-a-ENSG00000109684	CLNK	rs11721652	4	10692788	T	C	0.0880852	0.0119163	0.461291	1.45e-13	30765	TRUE	0.00177295	54.638
eqtl-a-ENSG00000109689	STIM2	rs1012550	4	26996007	A	G	0.0820743	0.0126738	0.67355	9.42e-11	31684	TRUE	0.00132186	41.9347
eqtl-a-ENSG00000109689	STIM2	rs56775163	4	27035891	A	G	0.425819	0.0132892	0.248962	1e-200	31565	TRUE	0.0315025	1026.66
eqtl-a-ENSG00000109689	STIM2	rs4234985	4	27124660	A	C	0.0735282	0.0126138	0.332976	5.58e-09	31679	TRUE	0.00107147	33.9773
eqtl-a-ENSG00000109743	BST1	rs13434425	4	15825360	C	T	-0.30891	0.0371898	0.0261723	9.87e-17	29834	TRUE	0.00230729	68.9902
eqtl-a-ENSG00000109743	BST1	rs6823775	4	15607857	A	C	-0.527106	0.0130974	0.754473	1e-200	31569	TRUE	0.0488018	1619.56
eqtl-a-ENSG00000109743	BST1	rs12651490	4	15725085	G	A	0.829113	0.0269072	0.0481633	1e-200	31236	TRUE	0.0295006	949.429
eqtl-a-ENSG00000109790	KLHL5	rs2711968	4	39023992	G	C	0.310397	0.0117465	0.573321	7.14e-154	31568	TRUE	0.0216406	698.217
eqtl-a-ENSG00000109790	KLHL5	rs1139091	4	38946481	G	A	0.410568	0.01141	0.472238	1e-200	31568	TRUE	0.0393998	1294.71
eqtl-a-ENSG00000109790	KLHL5	rs12506241	4	39061656	A	C	-0.161547	0.0152557	0.185365	3.34e-26	30077	TRUE	0.00371435	112.126
eqtl-a-ENSG00000109814	UGDH	rs6531716	4	39426325	T	C	0.38991	0.0114626	0.471262	1e-200	30077	TRUE	0.0370454	1157
eqtl-a-ENSG00000109814	UGDH	rs79236630	4	39451209	G	A	0.443188	0.0328283	0.033578	1.56e-41	31238	TRUE	0.00580055	182.243
eqtl-a-ENSG00000109814	UGDH	rs2608821	4	39555243	T	C	-0.709065	0.0171819	0.121941	1e-200	31227	TRUE	0.0517175	1702.95
eqtl-a-ENSG00000109861	CTSC	rs72962981	11	87994884	C	T	0.293755	0.0505576	0.0140221	6.24e-09	9247	TRUE	0.00363759	33.7523
eqtl-a-ENSG00000109861	CTSC	rs141170528	11	88090052	A	G	0.322687	0.0409294	0.0215158	3.18e-15	27849	TRUE	0.00222697	62.1528
eqtl-a-ENSG00000109861	CTSC	rs12364554	11	88156291	G	A	0.287583	0.0238495	0.065998	1.76e-33	31394	TRUE	0.00461014	145.392
eqtl-a-ENSG00000109861	CTSC	rs217119	11	88036589	T	C	-0.612593	0.0185515	0.106994	1e-200	31684	TRUE	0.0332699	1090.33
eqtl-a-ENSG00000109861	CTSC	rs17809993	11	87937129	T	C	0.712874	0.0228166	0.068308	1e-200	29384	TRUE	0.0321529	976.1
eqtl-a-ENSG00000109927	TECTA	rs1939004	11	120920649	G	A	0.10554	0.0142665	0.223176	1.39e-13	31684	TRUE	0.00172429	54.7233
eqtl-a-ENSG00000109943	CRTAM	rs7120778	11	122790390	G	A	-0.186737	0.0241337	0.0647556	1.01e-14	31343	TRUE	0.00190653	59.8667
eqtl-a-ENSG00000109943	CRTAM	rs57422890	11	122742879	C	G	0.387145	0.0119714	0.640994	1e-200	31569	TRUE	0.0320658	1045.75
eqtl-a-ENSG00000109956	B3GAT1	rs10894808	11	134256805	T	C	-0.571221	0.0188642	0.104363	1e-200	31684	TRUE	0.0281256	916.862
eqtl-a-ENSG00000109956	B3GAT1	rs7937081	11	134300415	G	A	-0.223659	0.0196677	0.899068	5.78e-30	31355	TRUE	0.00410744	129.312
eqtl-a-ENSG00000109971	HSPA8	rs11218941	11	122932409	G	A	0.166992	0.01482	0.199744	1.89e-29	31256	TRUE	0.00404577	126.96
eqtl-a-ENSG00000110013	SIAE	rs148191463	11	124560385	C	A	0.493434	0.0473805	0.0159123	2.14e-25	25474	TRUE	0.00423952	108.449
eqtl-a-ENSG00000110063	DCPS	rs630956	11	126078600	A	C	-0.518257	0.013977	0.208851	1e-200	30452	TRUE	0.0431985	1374.78
eqtl-a-ENSG00000110063	DCPS	rs683486	11	126226663	A	C	-0.174674	0.0121167	0.389455	4.09e-47	31354	TRUE	0.00658454	207.807
eqtl-a-ENSG00000110080	ST3GAL4	rs2936613	11	126184045	T	G	-0.247227	0.0147078	0.200902	2.09e-63	31354	TRUE	0.00893115	282.533
eqtl-a-ENSG00000110090	CPT1A	rs12225619	11	68633819	T	C	0.281188	0.0255296	0.0571537	3.26e-28	26246	TRUE	0.00460087	121.303
eqtl-a-ENSG00000110090	CPT1A	rs1546309	11	68454682	T	C	0.430551	0.0134361	0.759012	1e-200	31346	TRUE	0.0317192	1026.77
eqtl-a-ENSG00000110092	CCND1	rs1960217	11	69383728	T	C	0.248607	0.0122568	0.64451	1.8e-91	25974	TRUE	0.0155922	411.376
eqtl-a-ENSG00000110169	HPX	rs9787849	11	6468149	G	A	-0.132005	0.0144379	0.215281	6.06e-20	30716	TRUE	0.00271411	83.5881
eqtl-a-ENSG00000110203	FOLR3	rs117306304	11	71879374	A	G	1.93293	0.0438145	0.0164883	1e-200	24604	TRUE	0.0733041	1946.08
eqtl-a-ENSG00000110203	FOLR3	rs7925055	11	71845096	G	A	1.8797	0.0207865	0.0549267	1e-200	30163	TRUE	0.213284	8176.84
eqtl-a-ENSG00000110203	FOLR3	rs72951675	11	71781285	G	A	-0.627333	0.0193645	0.0974186	1e-200	27001	TRUE	0.0374148	1049.43
eqtl-a-ENSG00000110203	FOLR3	rs150356663	11	71865110	C	T	-0.738006	0.050393	0.0139346	1.45e-48	17239	TRUE	0.0122885	214.451
eqtl-a-ENSG00000110321	EIF4G2	rs2242360	11	10826341	G	A	-0.151924	0.0120386	0.591132	1.64e-36	31350	TRUE	0.00505432	159.248
eqtl-a-ENSG00000110324	IL10RA	rs61598135	11	117888352	A	T	-0.577603	0.0237055	0.064675	3.93e-131	31569	TRUE	0.018459	593.654
eqtl-a-ENSG00000110324	IL10RA	rs628269	11	117926735	G	A	-0.172989	0.0182015	0.120848	2.02e-21	31567	TRUE	0.00285331	90.3223
eqtl-a-ENSG00000110330	BIRC2	rs11827872	11	102262244	T	G	-0.135848	0.0211793	0.0861656	1.41e-10	28252	TRUE	0.00145413	41.1389
eqtl-a-ENSG00000110395	CBL	rs2155380	11	119080037	G	A	-0.316307	0.0127889	0.294054	4.72e-135	14259	TRUE	0.0411357	611.632
eqtl-a-ENSG00000110422	HIPK3	rs1842499	11	33224862	C	T	-0.14405	0.0118979	0.45168	9.67e-34	31351	TRUE	0.00465381	146.574
eqtl-a-ENSG00000110435	PDHX	rs11608116	11	34952158	C	T	0.258235	0.0127364	0.30556	2.13e-91	25900	TRUE	0.0156242	411.058
eqtl-a-ENSG00000110446	SLC15A3	rs3763839	11	60719605	G	C	-0.358467	0.0139211	0.225381	3.22e-146	31010	TRUE	0.0209344	663.015
eqtl-a-ENSG00000110446	SLC15A3	rs11230507	11	60621283	A	C	-0.280448	0.0451681	0.0176265	5.33e-10	21427	TRUE	0.00179597	38.5479
eqtl-a-ENSG00000110448	CD5	rs3016165	11	60855726	T	C	0.417402	0.0189403	0.106885	1.25e-107	31683	TRUE	0.0150974	485.633
eqtl-a-ENSG00000110448	CD5	rs4939489	11	60793648	T	C	-0.299288	0.0120938	0.366298	3.3e-135	31234	TRUE	0.0192306	612.386
eqtl-a-ENSG00000110619	CARS1	rs428726	11	3046201	A	G	0.308015	0.0119276	0.389361	4.82e-147	31684	TRUE	0.0206135	666.822
eqtl-a-ENSG00000110628	SLC22A18	rs6421034	11	3007647	T	C	-0.0808628	0.0147641	0.796371	4.33e-08	31557	TRUE	0.000949676	29.9955
eqtl-a-ENSG00000110628	SLC22A18	rs234864	11	2857297	A	G	0.0790786	0.0119348	0.545605	3.45e-11	23154	TRUE	0.00189251	43.8985
eqtl-a-ENSG00000110628	SLC22A18	rs367035	11	2923826	G	A	-0.509924	0.0113008	0.412889	1e-200	21221	TRUE	0.0875462	2035.88
eqtl-a-ENSG00000110651	CD81	rs11022157	11	2322829	A	C	-0.331604	0.0122999	0.334713	4.36e-160	30895	TRUE	0.0229853	726.789
eqtl-a-ENSG00000110651	CD81	rs800131	11	2390777	A	G	-0.14426	0.0124786	0.656994	6.54e-31	17508	TRUE	0.00757567	133.632
eqtl-a-ENSG00000110700	RPS13	rs16933837	11	17134732	G	A	0.335895	0.0434427	0.0190535	1.06e-14	22594	TRUE	0.00263896	59.7771
eqtl-a-ENSG00000110711	AIP	rs1638557	11	67215988	G	C	-0.185003	0.0121319	0.385003	1.66e-52	31353	TRUE	0.00736227	232.526
eqtl-a-ENSG00000110717	NDUFS8	rs2375187	11	67747782	T	C	0.422091	0.013947	0.218951	1e-200	28135	TRUE	0.0315276	915.84
eqtl-a-ENSG00000110717	NDUFS8	rs117602660	11	67776283	T	C	-0.370939	0.0455497	0.0172925	3.84e-16	26327	TRUE	0.0025127	66.3133
eqtl-a-ENSG00000110717	NDUFS8	rs12789057	11	67785118	A	G	0.395034	0.0240784	0.0640595	1.73e-60	31566	TRUE	0.00845486	269.145
eqtl-a-ENSG00000110721	CHKA	rs2511468	11	67911189	G	A	-0.120085	0.0122116	0.618629	8.07e-23	31347	TRUE	0.00307538	96.6951
eqtl-a-ENSG00000110768	GTF2H1	rs4757650	11	18415815	T	C	0.117988	0.0187142	0.113815	2.89e-10	31470	TRUE	0.0012615	39.7471
eqtl-a-ENSG00000110768	GTF2H1	rs10832915	11	18291063	C	T	0.351173	0.0115453	0.475653	1e-200	31353	TRUE	0.0286631	925.133
eqtl-a-ENSG00000110799	VWF	rs10774384	12	6008714	G	A	-0.0790763	0.0118854	0.504912	2.87e-11	30851	TRUE	0.00143276	44.2626
eqtl-a-ENSG00000110799	VWF	rs36007563	12	6205767	C	T	0.95362	0.0343844	0.0292701	2.72e-169	24378	TRUE	0.0305871	769.117
eqtl-a-ENSG00000110799	VWF	rs4764531	12	6160692	A	G	0.358121	0.0115565	0.540713	1e-200	30518	TRUE	0.0305067	960.237
eqtl-a-ENSG00000110801	PSMD9	rs14259	12	122353796	G	A	-0.28417	0.0127278	0.303041	2.03e-110	26140	TRUE	0.0187129	498.444
eqtl-a-ENSG00000110811	P3H3	rs4963510	12	6946545	A	C	-0.173657	0.0119049	0.561418	3.4e-48	23185	TRUE	0.00909407	212.763
eqtl-a-ENSG00000110811	P3H3	rs11064384	12	6895106	A	G	-0.0793025	0.0127936	0.315163	5.7e-10	30627	TRUE	0.00125297	38.4202
eqtl-a-ENSG00000110848	CD69	rs1861090	12	9929679	G	A	0.213219	0.0127875	0.306209	2.03e-62	31467	TRUE	0.008758	278.005
eqtl-a-ENSG00000110848	CD69	rs117372141	12	9833199	A	G	-0.231312	0.0423843	0.0200804	4.83e-08	24756	TRUE	0.00120167	29.7818
eqtl-a-ENSG00000110876	SELPLG	rs35473248	12	109006126	A	G	-0.613063	0.0232886	0.0667068	9.98e-153	31470	TRUE	0.021546	692.94
eqtl-a-ENSG00000110876	SELPLG	rs56210595	12	108929020	G	A	0.123672	0.0201001	0.0968173	7.62e-10	30688	TRUE	0.00123209	37.8545
eqtl-a-ENSG00000110881	ASIC1	rs590460	12	50449976	C	T	0.171411	0.0124074	0.651539	2.06e-43	22923	TRUE	0.0082574	190.844
eqtl-a-ENSG00000110911	SLC11A2	rs1095998	12	51368840	C	G	-0.494234	0.0248426	0.940645	4.53e-88	27095	TRUE	0.0143974	395.767
eqtl-a-ENSG00000110921	MVK	rs35092346	12	110037282	A	G	-0.158937	0.0136661	0.250742	2.89e-31	31684	TRUE	0.0042508	135.249
eqtl-a-ENSG00000110931	CAMKK2	rs2686346	12	121695522	C	T	-0.200687	0.011816	0.536924	1.07e-64	31684	TRUE	0.00902239	288.45
eqtl-a-ENSG00000110931	CAMKK2	rs11065519	12	121726465	T	C	-0.238714	0.0125117	0.67148	3.77e-81	20173	TRUE	0.017725	363.982
eqtl-a-ENSG00000110931	CAMKK2	rs208296	12	121600953	A	G	0.488677	0.0122434	0.305955	1e-200	31355	TRUE	0.0483514	1592.99
eqtl-a-ENSG00000110944	IL23A	rs2695782	12	56722830	T	C	-0.184846	0.0223587	0.923654	1.37e-16	26609	TRUE	0.00256203	68.3431
eqtl-a-ENSG00000110958	PTGES3	rs11835120	12	57049774	A	G	0.13104	0.0127412	0.317202	8.25e-25	26195	TRUE	0.00402178	105.768
eqtl-a-ENSG00000110987	BCL7A	rs10840637	12	122427310	G	A	-0.250491	0.0117797	0.448607	2.42e-100	26268	TRUE	0.016923	452.15
eqtl-a-ENSG00000111057	KRT18	rs902771	12	53273745	A	C	-0.140574	0.0133234	0.728052	5.04e-26	23841	TRUE	0.00464764	111.312
eqtl-a-ENSG00000111058	ACSS3	rs12810791	12	81373361	G	A	0.303069	0.0241133	0.0643944	3.15e-36	29824	TRUE	0.00526877	157.958
eqtl-a-ENSG00000111087	GLI1	rs4760259	12	57860826	C	T	0.105955	0.0126256	0.669949	4.77e-17	31683	TRUE	0.00221793	70.4225
eqtl-a-ENSG00000111142	METAP2	rs301037	12	95878317	G	C	0.386394	0.0184918	0.113328	5.9e-97	31569	TRUE	0.0136419	436.591
eqtl-a-ENSG00000111142	METAP2	rs11108133	12	95976153	T	C	-0.205931	0.0196035	0.101831	8.21e-26	30902	TRUE	0.00355829	110.344
eqtl-a-ENSG00000111144	LTA4H	rs2098357	12	96518888	C	T	0.282128	0.0116656	0.507644	3.23e-129	31565	TRUE	0.0181928	584.858
eqtl-a-ENSG00000111144	LTA4H	rs117664873	12	96396589	C	T	0.573088	0.024294	0.0615286	4.93e-123	30876	TRUE	0.0177038	556.438
eqtl-a-ENSG00000111144	LTA4H	rs3812807	12	96366511	C	T	-0.998438	0.0286875	0.0413512	1e-200	31229	TRUE	0.0373398	1211.24
eqtl-a-ENSG00000111144	LTA4H	rs118085647	12	96389990	G	T	-1.34463	0.0306805	0.0343015	1e-200	31240	TRUE	0.0579236	1920.67
eqtl-a-ENSG00000111145	ELK3	rs4762139	12	96617906	G	C	-0.160681	0.0141956	0.224689	1.05e-29	9184	TRUE	0.0137586	128.093
eqtl-a-ENSG00000111181	SLC6A12	rs499368	12	320920	A	T	0.334856	0.0115691	0.512965	3.34e-184	30837	TRUE	0.0264487	837.701
eqtl-a-ENSG00000111181	SLC6A12	rs73038061	12	327943	C	A	-0.225514	0.0225306	0.0748999	1.39e-23	28059	TRUE	0.0035578	100.178
eqtl-a-ENSG00000111181	SLC6A12	rs116990441	12	240382	A	G	-0.418957	0.037838	0.025162	1.71e-28	26993	TRUE	0.0045213	122.589
eqtl-a-ENSG00000111186	WNT5B	rs7314822	12	1720598	C	T	-0.414175	0.0133691	0.753822	1e-200	31568	TRUE	0.0295059	959.701
eqtl-a-ENSG00000111199	TRPV4	rs7139451	12	110276079	T	A	-0.164456	0.0118403	0.527	7.35e-44	31342	TRUE	0.00611762	192.906
eqtl-a-ENSG00000111199	TRPV4	rs7310287	12	110284465	C	T	0.394833	0.0266534	0.0517815	1.2e-49	31019	TRUE	0.00702477	219.429
eqtl-a-ENSG00000111215	PRR4	rs61912246	12	11009603	A	C	0.353593	0.0169174	0.139522	5.24e-97	31569	TRUE	0.0136493	436.83
eqtl-a-ENSG00000111215	PRR4	rs2588347	12	10944783	G	A	-0.444111	0.0140491	0.787047	1e-200	31555	TRUE	0.0306957	999.214
eqtl-a-ENSG00000111224	PARP11	rs7972101	12	3931939	G	A	-0.29122	0.0422725	0.0201633	5.61e-12	30700	TRUE	0.00154354	47.4568
eqtl-a-ENSG00000111224	PARP11	rs76052031	12	3958279	G	A	-0.410292	0.0247119	0.0605632	6.61e-62	26279	TRUE	0.0103809	275.639
eqtl-a-ENSG00000111224	PARP11	rs10848948	12	3972850	A	G	0.240546	0.0263948	0.0533996	7.98e-20	14223	TRUE	0.0058055	83.0421
eqtl-a-ENSG00000111252	SH2B3	rs587914	12	111943004	C	T	-0.334746	0.0140219	0.222827	5.82e-126	31185	TRUE	0.0179476	569.888
eqtl-a-ENSG00000111269	CREBL2	rs117238070	12	12771293	T	C	0.166238	0.0128667	0.303708	3.48e-38	31477	TRUE	0.00527516	166.916
eqtl-a-ENSG00000111275	ALDH2	rs847892	12	112141570	A	G	0.386135	0.0120416	0.350706	1e-200	28080	TRUE	0.0353259	1028.2
eqtl-a-ENSG00000111276	CDKN1B	rs7956514	12	12879254	G	T	-0.188484	0.0133034	0.270536	1.44e-45	31022	TRUE	0.00642914	200.722
eqtl-a-ENSG00000111319	SCNN1A	rs7963228	12	6476892	G	A	-0.131963	0.0120926	0.401079	1e-27	31677	TRUE	0.00374534	119.08
eqtl-a-ENSG00000111319	SCNN1A	rs1800692	12	6442346	G	A	-0.0732919	0.0122414	0.619212	2.13e-09	31075	TRUE	0.00115223	35.8444
eqtl-a-ENSG00000111321	LTBR	rs2364480	12	6495275	A	C	-0.415396	0.0135732	0.763988	1e-200	28917	TRUE	0.0313735	936.548
eqtl-a-ENSG00000111321	LTBR	rs113108437	12	6449184	A	G	-0.269144	0.0442343	0.0183948	1.17e-09	23341	TRUE	0.00158359	37.0181
eqtl-a-ENSG00000111321	LTBR	rs4149579	12	6447357	T	C	0.211975	0.0237116	0.0671595	3.91e-19	25906	TRUE	0.00307546	79.9124
eqtl-a-ENSG00000111341	MGP	rs2445388	12	15066878	G	T	-0.292668	0.0120293	0.622703	9.57e-131	30819	TRUE	0.0188447	591.891
eqtl-a-ENSG00000111341	MGP	rs10846071	12	15016236	T	C	0.242534	0.0121202	0.375448	4.45e-89	30701	TRUE	0.0128749	400.403
eqtl-a-ENSG00000111361	EIF2B1	rs28833471	12	124009898	C	G	0.451935	0.014948	0.182026	1e-200	27775	TRUE	0.0318617	914.017
eqtl-a-ENSG00000111361	EIF2B1	rs34705855	12	124186348	C	T	0.52913	0.0240502	0.063207	2.82e-107	29384	TRUE	0.0162062	484.014
eqtl-a-ENSG00000111371	SLC38A1	rs935237	12	46572249	A	G	-0.4349	0.0124704	0.29929	1e-200	31683	TRUE	0.0369685	1216.16
eqtl-a-ENSG00000111371	SLC38A1	rs1596625	12	46532930	G	A	-0.117669	0.0119153	0.453022	5.31e-23	30406	TRUE	0.00319716	97.5182
eqtl-a-ENSG00000111405	ENDOU	rs35044089	12	48004664	A	C	0.381084	0.0221751	0.0763975	3.44e-66	29684	TRUE	0.00985118	295.312
eqtl-a-ENSG00000111424	VDR	rs7975232	12	48238837	A	C	-0.186133	0.0118153	0.525239	6.51e-56	26606	TRUE	0.00924156	248.156
eqtl-a-ENSG00000111424	VDR	rs4506714	12	48347133	T	C	0.184809	0.0127199	0.314834	7.91e-48	26271	TRUE	0.00797125	211.079
eqtl-a-ENSG00000111450	STX2	rs78667336	12	131298996	C	T	-0.777311	0.0158063	0.140896	1e-200	31345	TRUE	0.071628	2418.25
eqtl-a-ENSG00000111450	STX2	rs2695912	12	131237736	G	A	-0.432702	0.0140091	0.784482	1e-200	31353	TRUE	0.0295298	953.959
eqtl-a-ENSG00000111450	STX2	rs1195569	12	131225471	G	A	0.191258	0.0118025	0.518697	4.68e-59	23393	TRUE	0.0111009	262.575
eqtl-a-ENSG00000111537	IFNG	rs1118865	12	68520694	A	G	-0.119393	0.0131849	0.717737	1.36e-19	31354	TRUE	0.00260842	81.9929
eqtl-a-ENSG00000111581	NUP107	rs2439754	12	68984063	T	C	0.577204	0.0120367	0.699385	1e-200	31564	TRUE	0.0679065	2299.41
eqtl-a-ENSG00000111581	NUP107	rs113933710	12	69188466	A	G	0.284008	0.0306609	0.038972	1.99e-20	30542	TRUE	0.0028014	85.7952
eqtl-a-ENSG00000111640	GAPDH	rs12816349	12	6709945	A	G	0.18216	0.0139462	0.235335	5.46e-39	21319	TRUE	0.007939	170.59
eqtl-a-ENSG00000111640	GAPDH	rs10849461	12	6574539	C	A	-0.48762	0.0149853	0.178657	1e-200	17635	TRUE	0.0566413	1058.72
eqtl-a-ENSG00000111641	NOP2	rs3764909	12	6677197	A	C	0.198536	0.0334236	0.0326991	2.85e-09	22401	TRUE	0.00157261	35.2804
eqtl-a-ENSG00000111642	CHD4	rs7969177	12	6712980	A	G	-0.220895	0.0162815	0.156357	6.25e-42	31470	TRUE	0.00581505	184.058
eqtl-a-ENSG00000111644	ACRBP	rs12321102	12	6755194	T	C	-0.319929	0.0328543	0.0337366	2.08e-22	31115	TRUE	0.00303831	94.8189
eqtl-a-ENSG00000111664	GNB3	rs1047776	12	6948692	G	A	-0.177156	0.0122032	0.625012	9.43e-48	26219	TRUE	0.00797391	210.732
eqtl-a-ENSG00000111666	CHPT1	rs150043343	12	102086899	G	T	0.356846	0.0464057	0.0166581	1.48e-14	12879	TRUE	0.00457033	59.1223
eqtl-a-ENSG00000111666	CHPT1	rs12579890	12	102094578	C	G	-0.502644	0.0160037	0.152542	1e-200	31021	TRUE	0.0308197	986.398
eqtl-a-ENSG00000111666	CHPT1	rs10860756	12	102020281	A	T	-0.55183	0.0164614	0.140951	1e-200	31349	TRUE	0.0346065	1123.7
eqtl-a-ENSG00000111666	CHPT1	rs73170771	12	101994632	G	A	-0.297013	0.0467502	0.0164315	2.11e-10	20807	TRUE	0.00193612	40.3592
eqtl-a-ENSG00000111671	SPSB2	rs1047776	12	6948692	G	A	0.383778	0.011862	0.625012	1e-200	25895	TRUE	0.0388525	1046.67
eqtl-a-ENSG00000111671	SPSB2	rs12423513	12	7006166	A	C	-0.406954	0.0166762	0.142538	1.58e-131	28050	TRUE	0.0207893	595.478
eqtl-a-ENSG00000111674	ENO2	rs11064444	12	6993889	T	C	0.0791455	0.0121538	0.395553	7.42e-11	23850	TRUE	0.00177488	42.4025
eqtl-a-ENSG00000111676	ATN1	rs146357699	12	7063003	A	G	0.36667	0.0440905	0.0184746	9.08e-17	21936	TRUE	0.00314294	69.1546
eqtl-a-ENSG00000111676	ATN1	rs11608535	12	7035262	A	G	-0.147042	0.0124019	0.351801	1.99e-32	28034	TRUE	0.00498941	140.564
eqtl-a-ENSG00000111716	LDHB	rs138560021	12	21810834	A	G	-0.304975	0.0464271	0.0166616	5.07e-11	14178	TRUE	0.00303425	43.1444
eqtl-a-ENSG00000111725	PRKAB1	rs11064880	12	120146824	T	C	-0.42981	0.0350547	0.0293865	1.46e-34	22566	TRUE	0.00661793	150.322
eqtl-a-ENSG00000111725	PRKAB1	rs78496826	12	120147567	G	A	0.27294	0.0350435	0.0295979	6.79e-15	22458	TRUE	0.00269387	60.657
eqtl-a-ENSG00000111725	PRKAB1	rs73221208	12	120014497	A	G	1.01485	0.0465179	0.0160951	1.63e-105	16942	TRUE	0.0273254	475.896
eqtl-a-ENSG00000111725	PRKAB1	rs17485664	12	120043595	C	T	1.06226	0.0227316	0.0633862	1e-200	31240	TRUE	0.0653351	2183.6
eqtl-a-ENSG00000111725	PRKAB1	rs141007011	12	120144497	C	T	-0.469949	0.0480387	0.0154864	1.33e-22	17473	TRUE	0.00544727	95.6906
eqtl-a-ENSG00000111725	PRKAB1	rs149550488	12	120029548	A	C	-0.409942	0.0480819	0.0154836	1.51e-17	16345	TRUE	0.00442761	72.6823
eqtl-a-ENSG00000111737	RAB35	rs147346567	12	120535744	C	G	0.258043	0.0437591	0.0188074	3.71e-09	27061	TRUE	0.00128335	34.7708
eqtl-a-ENSG00000111752	PHC1	rs146071858	12	9045582	A	G	-0.246317	0.0381042	0.0249478	1.02e-10	10665	TRUE	0.00390287	41.7793
eqtl-a-ENSG00000111752	PHC1	rs12423765	12	9137278	T	G	0.282551	0.0176378	0.128293	9.35e-58	11486	TRUE	0.0218544	256.584
eqtl-a-ENSG00000111790	FGFR1OP2	rs12815671	12	27158488	T	C	0.14939	0.0183776	0.118419	4.34e-16	27399	TRUE	0.00240594	66.0745
eqtl-a-ENSG00000111796	KLRB1	rs10771901	12	9735686	T	C	-0.313102	0.011743	0.426276	1.26e-156	31345	TRUE	0.0221771	710.863
eqtl-a-ENSG00000111801	BTN3A3	rs76715864	6	26463416	C	A	0.259141	0.0293964	0.0425808	1.19e-18	25906	TRUE	0.00299077	77.7053
eqtl-a-ENSG00000111801	BTN3A3	rs73736247	6	26391678	C	T	0.492582	0.0444296	0.0181184	1.46e-28	27152	TRUE	0.0045066	122.908
eqtl-a-ENSG00000111801	BTN3A3	rs6456720	6	26414417	T	A	-0.547576	0.0401573	0.0221725	2.45e-42	23183	TRUE	0.00795648	185.918
eqtl-a-ENSG00000111801	BTN3A3	rs151117229	6	26491355	T	C	-0.176502	0.0301992	0.0403784	5.07e-09	31240	TRUE	0.00109225	34.1571
eqtl-a-ENSG00000111802	TDP2	rs1047782	6	24650731	G	T	-0.249541	0.0126783	0.68844	3.05e-86	31306	TRUE	0.0122234	387.377
eqtl-a-ENSG00000111817	DSE	rs2806722	6	116824716	C	T	-0.710275	0.0370078	0.974124	4.28e-82	31238	TRUE	0.0116545	368.331
eqtl-a-ENSG00000111817	DSE	rs17580369	6	116491555	A	G	0.390938	0.0399385	0.0225674	1.26e-22	26256	TRUE	0.00363598	95.8074
eqtl-a-ENSG00000111817	DSE	rs4946146	6	116555976	T	C	0.312008	0.0424074	0.020023	1.88e-13	30321	TRUE	0.00178209	54.1277
eqtl-a-ENSG00000111817	DSE	rs118167342	6	116557331	A	G	0.277168	0.0466464	0.016512	2.82e-09	28452	TRUE	0.00123936	35.3036
eqtl-a-ENSG00000111817	DSE	rs13203813	6	116707299	T	C	-0.53034	0.0130543	0.247226	1e-200	31569	TRUE	0.0496832	1650.34
eqtl-a-ENSG00000111837	MAK	rs518204	6	10829319	T	C	0.348237	0.0125732	0.693578	7.64e-169	31306	TRUE	0.0239176	767.062
eqtl-a-ENSG00000111837	MAK	rs1045911	6	10723449	C	A	0.115384	0.0195711	0.102828	3.73e-09	30067	TRUE	0.0011547	34.7562
eqtl-a-ENSG00000111846	GCNT2	rs7764197	6	10613457	T	C	-0.20976	0.0219181	0.0795971	1.07e-21	31470	TRUE	0.00290189	91.5824
eqtl-a-ENSG00000111846	GCNT2	rs9379436	6	10492525	C	T	-0.376896	0.0122522	0.669863	1e-200	31141	TRUE	0.0294905	946.209
eqtl-a-ENSG00000111846	GCNT2	rs3911709	6	10451890	A	G	-0.16386	0.0132128	0.27801	2.56e-35	31468	TRUE	0.00486373	153.79
eqtl-a-ENSG00000111846	GCNT2	rs669450	6	10512261	G	A	-0.387676	0.0179686	0.120805	3.07e-103	31470	TRUE	0.0145759	465.459
eqtl-a-ENSG00000111885	MAN1A1	rs10872173	6	119530059	G	A	-0.376154	0.0118537	0.378823	1e-200	31557	TRUE	0.0309233	1006.92
eqtl-a-ENSG00000111885	MAN1A1	rs7774417	6	119479178	C	G	0.122358	0.0212	0.0860325	7.85e-09	31565	TRUE	0.00105422	33.3093
eqtl-a-ENSG00000111885	MAN1A1	rs184539346	6	119762067	A	G	-0.233767	0.0368096	0.0267868	2.14e-10	30554	TRUE	0.00131827	40.3288
eqtl-a-ENSG00000111886	GABRR2	rs9294432	6	90019967	T	C	0.211694	0.0117785	0.480533	3.18e-72	31684	TRUE	0.0100923	323.005
eqtl-a-ENSG00000111912	NCOA7	rs639268	6	126148074	G	T	0.371525	0.012402	0.317075	3.61e-197	31564	TRUE	0.0276455	897.357
eqtl-a-ENSG00000111912	NCOA7	rs150045437	6	126036094	A	C	-0.311579	0.0379803	0.0250688	2.33e-16	22886	TRUE	0.00293207	67.2948
eqtl-a-ENSG00000111913	RIPOR2	rs75202407	6	24972203	A	G	0.271305	0.0372626	0.0260976	3.32e-13	27989	TRUE	0.00189043	53.0076
eqtl-a-ENSG00000111913	RIPOR2	rs12214260	6	24829658	A	C	-0.361446	0.0120938	0.350938	2.9e-196	31564	TRUE	0.0275201	893.169
eqtl-a-ENSG00000111962	UST	rs7747463	6	149360241	C	T	-0.109864	0.0125242	0.659345	1.76e-18	31684	TRUE	0.0024228	76.9455
eqtl-a-ENSG00000111962	UST	rs7454015	6	149089601	A	G	0.307096	0.0124969	0.319769	2.42e-133	31566	TRUE	0.0187713	603.832
eqtl-a-ENSG00000111962	UST	rs62426078	6	149149321	C	A	-0.606154	0.0189768	0.102174	1e-200	31569	TRUE	0.0313073	1020.22
eqtl-a-ENSG00000112031	MTRF1L	rs7753551	6	153281582	A	G	-0.422758	0.0121969	0.674813	1e-200	11496	TRUE	0.0946172	1201.18
eqtl-a-ENSG00000112031	MTRF1L	rs3778245	6	153348806	A	G	-0.340352	0.0221913	0.0766245	4.31e-53	11496	TRUE	0.0200515	235.188
eqtl-a-ENSG00000112033	PPARD	rs60569490	6	35252182	C	T	0.265386	0.040036	0.0225392	3.39e-11	23717	TRUE	0.00184923	43.9357
eqtl-a-ENSG00000112033	PPARD	rs2299871	6	35385243	T	C	0.117152	0.0161473	0.838594	4.01e-13	27608	TRUE	0.00190299	52.6342
eqtl-a-ENSG00000112053	SLC26A8	rs7754088	6	35954334	A	G	0.409325	0.0114218	0.466609	1e-200	31310	TRUE	0.0394027	1284.22
eqtl-a-ENSG00000112062	MAPK14	rs74776359	6	36000117	T	G	-0.418518	0.0313459	0.0369689	1.16e-40	28232	TRUE	0.00627468	178.253
eqtl-a-ENSG00000112062	MAPK14	rs9380547	6	36083810	T	A	0.298937	0.0145107	0.20559	2.69e-94	31178	TRUE	0.0134296	424.38
eqtl-a-ENSG00000112079	STK38	rs9470304	6	36495702	T	C	-0.229887	0.0150089	0.191259	5.9e-53	28588	TRUE	0.0081395	234.585
eqtl-a-ENSG00000112130	RNF8	rs9394432	6	37348316	G	A	0.180208	0.0118198	0.476443	1.75e-52	27722	TRUE	0.00831528	232.432
eqtl-a-ENSG00000112149	CD83	rs6926225	6	14113803	G	A	-0.386276	0.013179	0.259687	7.69e-189	31682	TRUE	0.0263997	859.02
eqtl-a-ENSG00000112164	GLP1R	rs9283907	6	39026703	G	A	-0.145781	0.0165882	0.849239	1.52e-18	29294	TRUE	0.00262955	77.2278
eqtl-a-ENSG00000112242	E2F3	rs6937778	6	20374128	G	A	0.0998204	0.0120384	0.417791	1.12e-16	14257	TRUE	0.00479936	68.7448
eqtl-a-ENSG00000112242	E2F3	rs9368191	6	20436274	C	T	0.147186	0.0213378	0.915283	5.27e-12	14167	TRUE	0.00334734	47.5743
eqtl-a-ENSG00000112245	PTP4A1	rs35141718	6	64253622	A	C	0.109342	0.0195183	0.103486	2.12e-08	25173	TRUE	0.00124513	31.3802
eqtl-a-ENSG00000112245	PTP4A1	rs72882751	6	64318651	T	A	-0.162575	0.0229619	0.0721536	1.44e-12	30945	TRUE	0.00161733	50.1261
eqtl-a-ENSG00000112245	PTP4A1	rs114380593	6	64292559	A	G	-0.875666	0.0346717	0.0290362	9.73e-141	26336	TRUE	0.0236474	637.814
eqtl-a-ENSG00000112293	GPLD1	rs9467143	6	24433783	C	T	0.178083	0.0318632	0.0361183	2.29e-08	26164	TRUE	0.00119246	31.2344
eqtl-a-ENSG00000112293	GPLD1	rs7742675	6	24484419	A	T	-0.144832	0.0177837	0.127822	3.82e-16	26490	TRUE	0.00249757	66.3211
eqtl-a-ENSG00000112294	ALDH5A1	rs793715	6	24445131	C	T	0.266005	0.027291	0.950285	1.9e-22	31355	TRUE	0.00302079	94.9977
eqtl-a-ENSG00000112294	ALDH5A1	rs2760180	6	24549540	A	C	0.683789	0.041776	0.0203325	3.25e-60	24502	TRUE	0.010816	267.889
eqtl-a-ENSG00000112294	ALDH5A1	rs12523750	6	24399680	A	G	-0.396288	0.012929	0.273479	1e-200	31684	TRUE	0.0287979	939.43
eqtl-a-ENSG00000112306	RPS12	rs9493450	6	133135807	T	C	0.16331	0.0119668	0.423447	2.11e-42	6421	TRUE	0.028187	186.181
eqtl-a-ENSG00000112312	GMNN	rs2754775	6	24775181	T	G	0.230598	0.0189778	0.109278	5.68e-34	31599	TRUE	0.00465073	147.636
eqtl-a-ENSG00000112378	PERP	rs75604586	6	138426997	C	G	-0.226357	0.0206058	0.0910017	4.5e-28	30857	TRUE	0.00389547	120.665
eqtl-a-ENSG00000112425	EPM2A	rs374464	6	145846679	C	A	-0.350801	0.0115348	0.488299	1e-200	30819	TRUE	0.0291367	924.854
eqtl-a-ENSG00000112486	CCR6	rs3093025	6	167532731	G	A	-0.30434	0.0117455	0.569905	4.98e-148	30779	TRUE	0.0213476	671.347
eqtl-a-ENSG00000112576	CCND3	rs72853854	6	41959793	A	G	-0.268985	0.0144639	0.208924	3.4e-77	31678	TRUE	0.0107997	345.826
eqtl-a-ENSG00000112578	BYSL	rs187388376	6	41835421	T	C	-0.218816	0.0321902	0.0353216	1.06e-11	28446	TRUE	0.00162175	46.2041
eqtl-a-ENSG00000112578	BYSL	rs3806113	6	41876335	T	C	0.43985	0.0133443	0.244485	1e-200	26609	TRUE	0.0392291	1086.39
eqtl-a-ENSG00000112592	TBP	rs4428484	6	170902109	A	G	0.40654	0.0293207	0.0424526	1.03e-43	31104	TRUE	0.00614279	192.234
eqtl-a-ENSG00000112640	PPP2R5D	rs10080728	6	42989242	C	T	-0.25206	0.0173329	0.13417	6.53e-48	30960	TRUE	0.00678435	211.464
eqtl-a-ENSG00000112640	PPP2R5D	rs2234185	6	42897074	C	T	-0.0901547	0.0119186	0.459505	3.9e-14	31683	TRUE	0.00180267	57.2135
eqtl-a-ENSG00000112655	PTK7	rs6916141	6	43107744	C	T	-0.340546	0.0178013	0.124448	1.41e-81	31560	TRUE	0.0114632	365.949
eqtl-a-ENSG00000112655	PTK7	rs6458325	6	43115670	A	C	0.0738874	0.0120125	0.428091	7.71e-10	31261	TRUE	0.00120878	37.8309
eqtl-a-ENSG00000112701	SENP6	rs515538	6	76358901	T	C	0.283746	0.0475573	0.0158749	2.43e-09	4315	TRUE	0.00818231	35.5815
eqtl-a-ENSG00000112701	SENP6	rs10943253	6	76212117	C	T	0.414082	0.0118129	0.371636	1e-200	31352	TRUE	0.0377137	1228.66
eqtl-a-ENSG00000112715	VEGFA	rs78807370	6	43761091	A	G	0.0973923	0.0166736	0.149444	5.19e-09	26518	TRUE	0.00128496	34.116
eqtl-a-ENSG00000112715	VEGFA	rs11965885	6	43693094	T	G	-0.345394	0.0116925	0.57734	8.93e-192	31141	TRUE	0.0272571	872.543
eqtl-a-ENSG00000112739	PRPF4B	rs17137442	6	4000872	C	T	-0.0656757	0.0119341	0.45742	3.73e-08	31470	TRUE	0.000961425	30.2832
eqtl-a-ENSG00000112742	TTK	rs7745127	6	80760668	C	T	-0.0727813	0.0119476	0.549934	1.12e-09	31560	TRUE	0.00117444	37.1066
eqtl-a-ENSG00000112759	SLC29A1	rs79241016	6	44185264	A	T	0.211875	0.0160117	0.163069	5.7e-40	28578	TRUE	0.00608976	175.087
eqtl-a-ENSG00000112759	SLC29A1	rs639728	6	44239922	T	C	-0.0711643	0.0119361	0.455405	2.49e-09	31456	TRUE	0.00112877	35.5445
eqtl-a-ENSG00000112796	ENPP5	rs7759506	6	46068138	G	C	-0.175726	0.0118406	0.534932	7.98e-50	26494	TRUE	0.00824483	220.238
eqtl-a-ENSG00000112799	LY86	rs849056	6	6505111	T	C	0.510858	0.0138297	0.784809	1e-200	31677	TRUE	0.0412967	1364.42
eqtl-a-ENSG00000112799	LY86	rs2181398	6	6755091	C	T	-0.0706155	0.0121531	0.396387	6.22e-09	29927	TRUE	0.00112687	33.7596
eqtl-a-ENSG00000112799	LY86	rs6597221	6	6604173	A	T	0.445579	0.0367861	0.0266162	9.06e-34	27148	TRUE	0.00537531	146.707
eqtl-a-ENSG00000112799	LY86	rs3765289	6	6655893	G	A	0.202485	0.0161102	0.160848	3.13e-36	31684	TRUE	0.00496117	157.963
eqtl-a-ENSG00000112799	LY86	rs7744727	6	6581444	A	G	-0.674218	0.0282666	0.0446064	9.62e-126	29836	TRUE	0.0187115	568.885
eqtl-a-ENSG00000112941	TENT4A	rs144309537	5	6649662	A	G	-0.24324	0.0437955	0.0187809	2.79e-08	17002	TRUE	0.00181102	30.8432
eqtl-a-ENSG00000112941	TENT4A	rs28381402	5	6749144	A	G	0.491893	0.0344296	0.03038	2.64e-46	30470	TRUE	0.00665434	204.103
eqtl-a-ENSG00000112941	TENT4A	rs79263588	5	6723732	T	C	-0.848121	0.0374504	0.0249959	1.51e-113	29659	TRUE	0.0169981	512.83
eqtl-a-ENSG00000112941	TENT4A	rs35769904	5	6778750	T	G	-0.207475	0.0331149	0.0333239	3.72e-10	29832	TRUE	0.00131411	39.2514
eqtl-a-ENSG00000112977	DAP	rs12659509	5	10857782	G	C	-0.254633	0.0118633	0.420899	3.38e-102	31346	TRUE	0.0144844	460.671
eqtl-a-ENSG00000112977	DAP	rs55853334	5	10670512	T	C	-0.458021	0.0114081	0.424401	1e-200	30688	TRUE	0.0499048	1611.82
eqtl-a-ENSG00000112977	DAP	rs115473899	5	10602920	A	G	0.244376	0.0387461	0.0241107	2.84e-10	27154	TRUE	0.00146282	39.7767
eqtl-a-ENSG00000113070	HBEGF	rs73257091	5	139664664	T	C	0.247854	0.0141107	0.224504	4.58e-69	31355	TRUE	0.00974396	308.508
eqtl-a-ENSG00000113083	LOX	rs840461	5	121419259	T	G	0.0809916	0.0118911	0.517325	9.69e-12	30765	TRUE	0.00150565	46.3882
eqtl-a-ENSG00000113088	GZMK	rs76397434	5	54360977	A	G	-0.217258	0.0358186	0.0283418	1.31e-09	28715	TRUE	0.00127959	36.7878
eqtl-a-ENSG00000113088	GZMK	rs6891823	5	54317900	T	C	0.258395	0.0117842	0.557572	1.42e-106	31355	TRUE	0.0151026	480.773
eqtl-a-ENSG00000113119	TMCO6	rs3138076	5	140014613	C	T	0.253156	0.013576	0.250151	1.33e-77	31355	TRUE	0.0109682	347.7
eqtl-a-ENSG00000113140	SPARC	rs4958483	5	151038371	C	A	-0.232751	0.011748	0.516798	2.35e-87	31566	TRUE	0.012282	392.489
eqtl-a-ENSG00000113140	SPARC	rs6872241	5	151081537	C	T	-0.0767549	0.013004	0.297417	3.58e-09	31674	TRUE	0.0010987	34.8362
eqtl-a-ENSG00000113141	IK	rs778594	5	140027304	C	T	0.328234	0.0116661	0.440452	3.6e-174	30935	TRUE	0.0249512	791.567
eqtl-a-ENSG00000113161	HMGCR	rs6453133	5	74692776	G	A	0.190588	0.0127341	0.313014	1.21e-50	31684	TRUE	0.00702029	223.989
eqtl-a-ENSG00000113231	PDE8B	rs10474495	5	76614441	G	C	0.0996845	0.0123815	0.358628	8.21e-16	26117	TRUE	0.00247576	64.815
eqtl-a-ENSG00000113231	PDE8B	rs40594	5	76722443	A	G	-0.35751	0.0115192	0.509827	1e-200	31470	TRUE	0.029699	963.173
eqtl-a-ENSG00000113240	CLK4	rs489777	5	177960872	T	C	-0.11787	0.0208001	0.0897441	1.45e-08	26609	TRUE	0.00120538	32.1102
eqtl-a-ENSG00000113240	CLK4	rs55710647	5	177934201	A	G	0.270676	0.0399875	0.0225921	1.3e-11	25894	TRUE	0.00176638	45.816
eqtl-a-ENSG00000113240	CLK4	rs547485	5	178002994	G	C	0.222891	0.0180092	0.123234	3.51e-35	25334	TRUE	0.00601	153.166
eqtl-a-ENSG00000113240	CLK4	rs72810681	5	178104447	C	G	0.27773	0.0216386	0.081408	1.05e-37	24758	TRUE	0.00660985	164.722
eqtl-a-ENSG00000113240	CLK4	rs12514827	5	178090100	C	T	-0.426354	0.0122142	0.322732	1e-200	25453	TRUE	0.045684	1218.36
eqtl-a-ENSG00000113263	ITK	rs6876898	5	156670047	A	G	0.333883	0.0131278	0.268781	1.08e-142	31684	TRUE	0.0200073	646.811
eqtl-a-ENSG00000113263	ITK	rs452223	5	156611493	C	T	0.0867361	0.0131269	0.712278	3.91e-11	31684	TRUE	0.00137606	43.6564
eqtl-a-ENSG00000113269	RNF130	rs28478989	5	179500185	T	C	0.680809	0.0313718	0.0361361	2e-104	26165	TRUE	0.0176809	470.911
eqtl-a-ENSG00000113269	RNF130	rs1838377	5	179595357	T	C	0.180872	0.0152707	0.815579	2.3e-32	23384	TRUE	0.0059636	140.277
eqtl-a-ENSG00000113273	ARSB	rs7701915	5	78010756	C	G	0.102024	0.0135898	0.257188	6.04e-14	25942	TRUE	0.00216787	56.3566
eqtl-a-ENSG00000113273	ARSB	rs12187584	5	78154635	C	A	0.303608	0.0117516	0.428757	3.55e-147	26280	TRUE	0.0247693	667.42
eqtl-a-ENSG00000113273	ARSB	rs2029905	5	78062410	G	A	0.494065	0.0131354	0.751785	1e-200	26394	TRUE	0.0508745	1414.65
eqtl-a-ENSG00000113296	THBS4	rs256439	5	79366080	C	T	-0.0938746	0.0137155	0.250366	7.67e-12	31684	TRUE	0.00147636	46.8431
eqtl-a-ENSG00000113303	BTNL8	rs140902909	5	180428603	C	T	0.299697	0.0213662	0.0835009	1.07e-44	26250	TRUE	0.0074394	196.733
eqtl-a-ENSG00000113303	BTNL8	rs7729173	5	180307488	C	T	-0.721266	0.0121506	0.259173	1e-200	29155	TRUE	0.107828	3523.43
eqtl-a-ENSG00000113318	MSH3	rs79447633	5	80270742	T	C	0.143955	0.0147506	0.202873	1.68e-22	14263	TRUE	0.00663335	95.2299
eqtl-a-ENSG00000113318	MSH3	rs431443	5	79900281	T	C	0.559035	0.0114989	0.356744	1e-200	13925	TRUE	0.145105	2363.21
eqtl-a-ENSG00000113318	MSH3	rs148269702	5	80205092	T	C	-0.278176	0.034358	0.0308188	5.66e-16	14255	TRUE	0.00457745	65.5424
eqtl-a-ENSG00000113328	CCNG1	rs299302	5	162876836	T	C	0.185357	0.0127788	0.30958	1.13e-47	28533	TRUE	0.00731981	210.381
eqtl-a-ENSG00000113356	POLR3G	rs7716979	5	89819560	C	A	0.143093	0.0120223	0.414264	1.15e-32	21006	TRUE	0.00669883	141.651
eqtl-a-ENSG00000113441	LNPEP	rs55770741	5	96220087	T	C	-0.396185	0.011573	0.576121	1e-200	26171	TRUE	0.0428607	1171.85
eqtl-a-ENSG00000113448	PDE4D	rs9291685	5	59556271	G	A	0.210898	0.0117711	0.505337	8.75e-72	14263	TRUE	0.0220107	320.959
eqtl-a-ENSG00000113448	PDE4D	rs1115728	5	58408025	C	T	0.104434	0.0123831	0.358056	3.35e-17	31684	TRUE	0.00223981	71.121
eqtl-a-ENSG00000113494	PRLR	rs6451196	5	35315883	A	G	0.240796	0.0118875	0.419952	3.13e-91	31644	TRUE	0.0128006	410.289
eqtl-a-ENSG00000113504	SLC12A7	rs12519048	5	1134044	G	A	-0.0794739	0.0125292	0.341927	2.25e-10	18249	TRUE	0.00219992	40.2304
eqtl-a-ENSG00000113504	SLC12A7	rs4975562	5	1086269	T	C	-0.361102	0.011598	0.440168	1e-200	17920	TRUE	0.0513187	969.271
eqtl-a-ENSG00000113504	SLC12A7	rs114249239	5	1116509	T	C	0.421222	0.028645	0.0444997	6e-49	12449	TRUE	0.0170731	216.199
eqtl-a-ENSG00000113520	IL4	rs2070874	5	132009710	T	C	-0.242383	0.01533	0.180794	2.61e-56	28533	TRUE	0.00868529	249.971
eqtl-a-ENSG00000113522	RAD50	rs55730162	5	131849856	A	G	-0.231193	0.0137276	0.243625	1.21e-63	27072	TRUE	0.0103684	283.614
eqtl-a-ENSG00000113575	PPP2CA	rs2239543	5	133541548	G	A	0.104224	0.0149077	0.801924	2.72e-12	27524	TRUE	0.00177269	48.8745
eqtl-a-ENSG00000113580	NR3C1	rs4912908	5	142791133	A	G	-0.107691	0.0144913	0.786309	1.07e-13	30902	TRUE	0.00178395	55.2225
eqtl-a-ENSG00000113593	PPWD1	rs33396	5	64768677	C	T	-0.425328	0.0121642	0.672291	1e-200	31470	TRUE	0.0373965	1222.51
eqtl-a-ENSG00000113593	PPWD1	rs41268429	5	64858940	G	A	0.401426	0.0349431	0.0296198	1.52e-30	27481	TRUE	0.00477942	131.964
eqtl-a-ENSG00000113643	RARS1	rs144481865	5	167904940	A	G	-0.244527	0.0426362	0.0198346	9.74e-09	22242	TRUE	0.00147666	32.8895
eqtl-a-ENSG00000113643	RARS1	rs150172338	5	167931505	T	C	0.274337	0.0149248	0.192281	1.87e-75	27823	TRUE	0.0119979	337.847
eqtl-a-ENSG00000113643	RARS1	rs11134518	5	167958698	G	A	-0.159156	0.0157577	0.170814	5.5e-24	22144	TRUE	0.00458573	102.005
eqtl-a-ENSG00000113712	CSNK1A1	rs10069731	5	148932168	T	G	-0.0767518	0.0137418	0.249349	2.33e-08	31560	TRUE	0.00098747	31.1934
eqtl-a-ENSG00000113734	BNIP1	rs77339659	5	172493651	T	C	0.239132	0.034407	0.0307669	3.65e-12	28019	TRUE	0.001721	48.3004
eqtl-a-ENSG00000113734	BNIP1	rs17729841	5	172472573	T	C	-0.600948	0.0168608	0.131647	1e-200	31470	TRUE	0.0388002	1270.25
eqtl-a-ENSG00000113734	BNIP1	rs393562	5	172494876	G	A	-0.189229	0.0263455	0.946262	6.84e-13	28457	TRUE	0.00180962	51.586
eqtl-a-ENSG00000113758	DBN1	rs2731670	5	176848019	C	A	-0.440294	0.0113345	0.530011	1e-200	26617	TRUE	0.0536504	1508.86
eqtl-a-ENSG00000113851	CRBN	rs1055926	3	3193826	A	T	0.350196	0.0120003	0.634221	3.27e-187	27607	TRUE	0.0299243	851.543
eqtl-a-ENSG00000113916	BCL6	rs3172469	3	187459088	G	T	0.170408	0.013401	0.265514	4.82e-37	30859	TRUE	0.0052126	161.688
eqtl-a-ENSG00000113924	HGD	rs17829440	3	120359252	T	G	0.119113	0.0215215	0.0832436	3.12e-08	25776	TRUE	0.00118698	30.6295
eqtl-a-ENSG00000113924	HGD	rs10934532	3	120421466	A	G	-0.0915535	0.0128731	0.307633	1.14e-12	26277	TRUE	0.0019212	50.5767
eqtl-a-ENSG00000114013	CD86	rs9289186	3	121740304	G	A	0.275806	0.0211161	0.914132	5.47e-39	31569	TRUE	0.005375	170.59
eqtl-a-ENSG00000114013	CD86	rs9289185	3	121705900	A	C	-0.138132	0.0137985	0.75547	1.37e-23	31677	TRUE	0.00315362	100.207
eqtl-a-ENSG00000114013	CD86	rs13088702	3	121714019	C	T	0.481773	0.0220788	0.0760845	1.49e-105	31677	TRUE	0.0148085	476.109
eqtl-a-ENSG00000114026	OGG1	rs148581921	3	9821764	A	G	-0.385524	0.0455401	0.0172933	2.55e-17	17926	TRUE	0.00398198	71.6583
eqtl-a-ENSG00000114026	OGG1	rs293783	3	9824005	G	C	-0.103924	0.0187237	0.886234	2.85e-08	31354	TRUE	0.000981587	30.805
eqtl-a-ENSG00000114124	GRK7	rs1055690	3	141466147	C	T	0.138045	0.0196461	0.101826	2.12e-12	28345	TRUE	0.00173883	49.3694
eqtl-a-ENSG00000114166	KAT2B	rs13081099	3	20268612	C	T	-0.20673	0.0262882	0.0539453	3.71e-15	23399	TRUE	0.00263598	61.837
eqtl-a-ENSG00000114166	KAT2B	rs182280330	3	20000971	C	T	-0.333207	0.0495011	0.014624	1.68e-11	7229	TRUE	0.00622883	45.2979
eqtl-a-ENSG00000114166	KAT2B	rs2948085	3	20098119	C	T	-0.387057	0.0159783	0.841745	1.25e-129	26410	TRUE	0.0217358	586.754
eqtl-a-ENSG00000114270	COL7A1	rs11557629	3	48732223	A	G	0.116285	0.0183204	0.119527	2.19e-10	31684	TRUE	0.00126995	40.2856
eqtl-a-ENSG00000114315	HES1	rs73205107	3	193885871	C	A	-0.302796	0.0231398	0.070306	3.98e-39	26470	TRUE	0.00642727	171.218
eqtl-a-ENSG00000114353	GNAI2	rs2097247	3	50290902	T	C	-0.163927	0.0210085	0.0875869	6.05e-15	28800	TRUE	0.00210961	60.8809
eqtl-a-ENSG00000114383	TUSC2	rs2298952	3	50286953	A	G	0.170471	0.0208642	0.911107	3.07e-16	28789	TRUE	0.00231348	66.7525
eqtl-a-ENSG00000114423	CBLB	rs59338497	3	105344667	C	T	-0.100653	0.0118736	0.496285	2.31e-17	27818	TRUE	0.00257657	71.8551
eqtl-a-ENSG00000114423	CBLB	rs17202230	3	105373929	C	T	-0.461238	0.0128766	0.267275	1e-200	31355	TRUE	0.0393118	1282.98
eqtl-a-ENSG00000114480	GBE1	rs11715625	3	81875938	T	A	-0.230606	0.012249	0.359683	4.57e-79	31565	TRUE	0.0111041	354.415
eqtl-a-ENSG00000114491	UMPS	rs56210800	3	124472592	G	C	0.242238	0.0181626	0.120587	1.41e-40	31562	TRUE	0.00560432	177.869
eqtl-a-ENSG00000114491	UMPS	rs1139538	3	124449291	G	A	0.2965	0.011874	0.596884	1.28e-137	31684	TRUE	0.0192997	623.488
eqtl-a-ENSG00000114503	NCBP2	rs9784336	3	196606541	T	A	-0.116234	0.0118684	0.514684	1.2e-22	26107	TRUE	0.00366043	95.9067
eqtl-a-ENSG00000114573	ATP6V1A	rs149640986	3	113402347	T	C	-0.219084	0.0142016	0.222013	1.08e-53	10430	TRUE	0.0223082	237.938
eqtl-a-ENSG00000114648	KLHL18	rs11713101	3	47338554	T	C	0.133681	0.0119508	0.435535	4.79e-29	31345	TRUE	0.00397601	125.117
eqtl-a-ENSG00000114650	SCAP	rs115941814	3	47544201	T	G	-0.287073	0.0454733	0.0173847	2.73e-10	24920	TRUE	0.00159672	39.8508
eqtl-a-ENSG00000114650	SCAP	rs79744765	3	47355385	T	C	-1.1984	0.0384966	0.0228909	1e-200	25629	TRUE	0.0364341	969.003
eqtl-a-ENSG00000114650	SCAP	rs80258705	3	47378588	A	G	-0.29693	0.0434954	0.0190245	8.68e-12	30621	TRUE	0.00151964	46.6008
eqtl-a-ENSG00000114650	SCAP	rs58671768	3	47571153	A	G	0.63232	0.0401144	0.022122	5.61e-56	21597	TRUE	0.011374	248.447
eqtl-a-ENSG00000114650	SCAP	rs138636179	3	47404566	A	C	-0.388996	0.0343133	0.0307608	8.64e-30	25962	TRUE	0.00492587	128.508
eqtl-a-ENSG00000114650	SCAP	rs144979992	3	47373842	T	C	-0.33066	0.048941	0.0149655	1.41e-11	3909	TRUE	0.0115428	45.6242
eqtl-a-ENSG00000114650	SCAP	rs114221308	3	47418822	T	C	-0.271268	0.0345081	0.030551	3.8e-15	24387	TRUE	0.00252754	61.7902
eqtl-a-ENSG00000114650	SCAP	rs140916562	3	47510580	A	G	-0.230035	0.0354816	0.0288883	8.98e-11	26312	TRUE	0.0015949	42.0289
eqtl-a-ENSG00000114670	NEK11	rs2760277	3	130646603	G	A	0.50262	0.0148913	0.180334	1e-200	31684	TRUE	0.0347083	1139.17
eqtl-a-ENSG00000114738	MAPKAPK3	rs13084476	3	50555065	T	G	-0.646452	0.0168391	0.13002	1e-200	31567	TRUE	0.0446051	1473.69
eqtl-a-ENSG00000114739	ACVR2B	rs7373930	3	38454931	G	A	-0.407525	0.0122669	0.677947	1e-200	14263	TRUE	0.0718223	1103.51
eqtl-a-ENSG00000114770	ABCC5	rs2606228	3	183537759	C	A	-0.406801	0.0119719	0.646755	1e-200	31684	TRUE	0.0351603	1154.54
eqtl-a-ENSG00000114770	ABCC5	rs143126421	3	183653159	A	G	-0.779155	0.0164948	0.129087	1e-200	31228	TRUE	0.0666864	2231.13
eqtl-a-ENSG00000114770	ABCC5	rs75549985	3	183716532	T	C	-0.788932	0.0465994	0.0162523	2.69e-64	24180	TRUE	0.0117151	286.604
eqtl-a-ENSG00000114770	ABCC5	rs113144687	3	183804588	A	G	0.32778	0.033692	0.0320234	2.28e-22	30166	TRUE	0.00312776	94.6417
eqtl-a-ENSG00000114796	KLHL24	rs3772704	3	183388450	C	T	-0.403151	0.0132739	0.252435	1e-200	9188	TRUE	0.0912364	922.24
eqtl-a-ENSG00000114812	VIPR1	rs138246973	3	42640316	C	A	-0.253539	0.0409165	0.0215666	5.77e-10	20191	TRUE	0.00189806	38.3928
eqtl-a-ENSG00000114812	VIPR1	rs397979	3	42489653	T	A	0.368784	0.0116185	0.571191	1e-200	29169	TRUE	0.0333868	1007.43
eqtl-a-ENSG00000114812	VIPR1	rs7635021	3	42582167	A	T	0.284274	0.0202006	0.0945455	5.61e-45	31023	TRUE	0.00634305	198.024
eqtl-a-ENSG00000114854	TNNC1	rs498778	3	52453893	T	C	-0.38078	0.0279295	0.952967	2.54e-42	31684	TRUE	0.00583232	185.864
eqtl-a-ENSG00000114857	NKTR	rs342508	3	42580706	A	G	-0.47916	0.0146479	0.189297	1e-200	31684	TRUE	0.0326697	1070
eqtl-a-ENSG00000114857	NKTR	rs144944470	3	42613911	A	G	0.244319	0.0328382	0.0338684	1.01e-13	28312	TRUE	0.00195136	55.351
eqtl-a-ENSG00000114857	NKTR	rs139747470	3	42768123	C	T	-0.276961	0.0487487	0.0151001	1.34e-08	24214	TRUE	0.00133127	32.2757
eqtl-a-ENSG00000114859	CLCN2	rs62287507	3	184079960	T	C	-0.183291	0.013764	0.244387	1.85e-40	13840	TRUE	0.0126511	177.309
[truncated: 4,960 more rows]

## Sheet: TableS3.reverse analysis
outcome	exposure	method	nsnp	b	se	pval	lo_ci	up_ci	or	or_lci95	or_uci95
Age-related hearing impairment (MTAG)	finngen_R12_AD_EO_EXMORE	Inverse variance weighted	22	-0.000893606	0.00222194978548707	0.687557297354486	-0.00524863	0.0034614151377339	0.999106792705513	0.994765121959981	1.00346741275319
Age-related hearing impairment (MTAG)	finngen_R12_AD_EO_EXMORE	MR Egger	22	-0.00245019	0.00353655794307106	0.496390404079134	-0.00938185	0.00448146093172465	0.997552806635186	0.990662026006016	1.00449151769515
Age-related hearing impairment (MTAG)	finngen_R12_AD_EO_EXMORE	Weighted median	22	-0.00139847	0.00249185041066546	0.574650584286285	-0.00628249	0.0034855615355062	0.998602512127485	0.993737201515839	1.00349164316903
Age-related hearing impairment (MTAG)	finngen_R12_AD_EO_EXMORE	Weighted mode	22	-0.0020403	0.00247551124072827	0.419092764721178	-0.0068923	0.00281170192127336	0.99796177988687	0.993131395297469	1.00281565846246
Age-related hearing impairment (MTAG)	finngen_R12_AD_LO_EXMORE	Inverse variance weighted	58	-0.00123305	0.0027085926589486	0.648939636411513	-0.00654189	0.00407579337379977	0.998767711653879	0.993479461726863	1.0040841107157
Age-related hearing impairment (MTAG)	finngen_R12_AD_LO_EXMORE	MR Egger	58	-0.00362408	0.00439411862482999	0.413008386834636	-0.0122366	0.0049883880986462	0.996382474661939	0.987838005313656	1.00500085082091
Age-related hearing impairment (MTAG)	finngen_R12_AD_LO_EXMORE	Weighted median	58	-0.00329988	0.00353784517860046	0.350955941926845	-0.0102341	0.00363429858713806	0.996705560650468	0.989818135233607	1.0036409106579
Age-related hearing impairment (MTAG)	finngen_R12_AD_LO_EXMORE	Weighted mode	58	-0.00262484	0.00340525828951692	0.443997774752942	-0.00929914	0.00404946898325241	0.99737860460902	0.990743959811902	1.00405767916132
Age-related hearing impairment (MTAG)	finngen_R12_G6_AD_WIDE	Inverse variance weighted	48	-0.00430335	0.0038890267929697	0.268493929643671	-0.0119258	0.00331913841647796	0.99570589206258	0.988144984443697	1.00332465285577
Age-related hearing impairment (MTAG)	finngen_R12_G6_AD_WIDE	MR Egger	48	-0.00834947	0.007392312425232	0.264551087650033	-0.0228384	0.00613946424039219	0.991685291886047	0.977420421695749	1.0061583493794
Age-related hearing impairment (MTAG)	finngen_R12_G6_AD_WIDE	Weighted median	48	-0.00516061	0.00535254544880967	0.334975107264788	-0.0156516	0.00533037914598217	0.994852683137144	0.984470250719802	1.00534461089253
Age-related hearing impairment (MTAG)	finngen_R12_G6_AD_WIDE	Weighted mode	48	-0.0069857	0.00650985198121351	0.288706548387868	-0.019745	0.00577360758912635	0.993038641006219	0.980448643900718	1.00579030698454

## Sheet: TableS4.eqtl-ARHL
outcome	exposure	method	nsnp	b	se	pval	lo_ci	up_ci	or	or_lci95	or_uci95	p_fdr
Age-related hearing impairment (MTAG)	NISCH	Inverse variance weighted (multiplicative random effects)	2	-0.0513055	0.0012482	＜1e-300	-0.053752	-0.048859	0.949988	0.947667	0.952315	＜1e-300
Age-related hearing impairment (MTAG)	CTNS	Inverse variance weighted (multiplicative random effects)	2	-0.00439552	0.00010044	＜1e-300	-0.00459239	-0.00419866	0.995614	0.995418	0.99581	＜1e-300
Age-related hearing impairment (MTAG)	CDK13	Inverse variance weighted (multiplicative random effects)	2	-0.0107235	0.000210928	＜1e-300	-0.0111369	-0.01031	0.989334	0.988925	0.989743	＜1e-300
Age-related hearing impairment (MTAG)	CSK	Inverse variance weighted (multiplicative random effects)	2	0.0184346	0.000266408	＜1e-300	0.0179124	0.0189567	1.01861	1.01807	1.01914	＜1e-300
Age-related hearing impairment (MTAG)	TGFBR1	Inverse variance weighted (multiplicative random effects)	2	0.00761283	3.94874e-05	＜1e-300	0.00753544	0.00769023	1.00764	1.00756	1.00772	＜1e-300
Age-related hearing impairment (MTAG)	SPOCK2	Inverse variance weighted (multiplicative random effects)	2	-0.00633393	4.11379e-05	＜1e-300	-0.00641456	-0.0062533	0.993686	0.993606	0.993766	＜1e-300
Age-related hearing impairment (MTAG)	RAC2	Inverse variance weighted (multiplicative random effects)	2	0.0041896	6.55636e-05	＜1e-300	0.0040611	0.00431811	1.0042	1.00407	1.00433	＜1e-300
Age-related hearing impairment (MTAG)	PTGFRN	Inverse variance weighted (multiplicative random effects)	2	0.0196819	0.000371934	＜1e-300	0.0189529	0.0204109	1.01988	1.01913	1.02062	＜1e-300
Age-related hearing impairment (MTAG)	ITGB7	Inverse variance weighted (multiplicative random effects)	2	-0.00673439	2.52234e-05	＜1e-300	-0.00678382	-0.00668495	0.993288	0.993239	0.993337	＜1e-300
Age-related hearing impairment (MTAG)	CRABP2	Inverse variance weighted (multiplicative random effects)	2	0.0141244	0.000137611	＜1e-300	0.0138547	0.0143941	1.01422	1.01395	1.0145	＜1e-300
Age-related hearing impairment (MTAG)	ADAMTSL4	Inverse variance weighted (multiplicative random effects)	2	0.0114104	0.000158102	＜1e-300	0.0111005	0.0117203	1.01148	1.01116	1.01179	＜1e-300
Age-related hearing impairment (MTAG)	EIF4EBP2	Inverse variance weighted (multiplicative random effects)	2	0.00882397	3.60308e-05	＜1e-300	0.00875335	0.00889459	1.00886	1.00879	1.00893	＜1e-300
Age-related hearing impairment (MTAG)	ARID5B	Inverse variance weighted (multiplicative random effects)	2	0.0158461	0.000196052	＜1e-300	0.0154619	0.0162304	1.01597	1.01558	1.01636	＜1e-300
Age-related hearing impairment (MTAG)	FLI1	Inverse variance weighted (multiplicative random effects)	2	0.0153437	0.00035222	＜1e-300	0.0146533	0.016034	1.01546	1.01476	1.01616	＜1e-300
Age-related hearing impairment (MTAG)	TNXB	Inverse variance weighted (multiplicative random effects)	2	-0.0129903	0.000172805	＜1e-300	-0.013329	-0.0126516	0.987094	0.986759	0.987428	＜1e-300
Age-related hearing impairment (MTAG)	SGSH	Inverse variance weighted (multiplicative random effects)	2	0.00857582	0.000201084	＜1e-300	0.0081817	0.00896995	1.00861	1.00822	1.00901	＜1e-300
Age-related hearing impairment (MTAG)	CACNB4	Inverse variance weighted (multiplicative random effects)	2	-0.0141994	3.53063e-05	＜1e-300	-0.0142686	-0.0141302	0.985901	0.985833	0.985969	＜1e-300
Age-related hearing impairment (MTAG)	NDUFA6	Inverse variance weighted (multiplicative random effects)	2	0.00531759	0.000128018	＜1e-300	0.00506668	0.00556851	1.00533	1.00508	1.00558	＜1e-300
Age-related hearing impairment (MTAG)	ATP6V1G2	Inverse variance weighted (multiplicative random effects)	2	-0.0186951	0.000169353	＜1e-300	-0.0190271	-0.0183632	0.981479	0.981153	0.981804	＜1e-300
Age-related hearing impairment (MTAG)	CES1P1	Inverse variance weighted (multiplicative random effects)	2	0.00718361	7.71425e-05	＜1e-300	0.00703241	0.00733481	1.00721	1.00706	1.00736	＜1e-300
Age-related hearing impairment (MTAG)	FCGR3B	Inverse variance weighted (multiplicative random effects)	2	-0.0120168	0.000339755	5.08793e-274	-0.0126828	-0.0113509	0.988055	0.987397	0.988713	7.25e-272
Age-related hearing impairment (MTAG)	GARS1	Inverse variance weighted (multiplicative random effects)	2	-0.0420103	0.00120395	9.22719e-267	-0.04437	-0.0396505	0.95886	0.9566	0.961125	1.26e-264
Age-related hearing impairment (MTAG)	PAOX	Inverse variance weighted (multiplicative random effects)	2	0.0156597	0.000473188	3.61543e-240	0.0147323	0.0165872	1.01578	1.01484	1.01673	4.71e-238
Age-related hearing impairment (MTAG)	RORA	Inverse variance weighted (multiplicative random effects)	2	0.00488154	0.000152724	3.55883e-224	0.0045822	0.00518088	1.00489	1.00459	1.00519	4.44e-222
Age-related hearing impairment (MTAG)	POLI	Inverse variance weighted (multiplicative random effects)	2	0.00578238	0.000185525	2.91902e-213	0.00541875	0.00614601	1.0058	1.00543	1.00616	3.5e-211
Age-related hearing impairment (MTAG)	ATP5F1A	Inverse variance weighted (multiplicative random effects)	2	0.00954421	0.000313096	4.33047e-204	0.00893054	0.0101579	1.00959	1.00897	1.01021	4.99e-202
Age-related hearing impairment (MTAG)	ADAM23	Inverse variance weighted (multiplicative random effects)	2	-0.0205177	0.000725892	9.16566e-176	-0.0219405	-0.019095	0.979691	0.978298	0.981086	1.02e-173
Age-related hearing impairment (MTAG)	EIF5	Inverse variance weighted (multiplicative random effects)	2	0.00600183	0.000219897	5.01605e-164	0.00557084	0.00643283	1.00602	1.00559	1.00645	5.36e-162
Age-related hearing impairment (MTAG)	PVR	Inverse variance weighted (multiplicative random effects)	2	0.0130481	0.000496086	1.8154e-152	0.0120758	0.0140204	1.01313	1.01215	1.01412	1.87e-150
Age-related hearing impairment (MTAG)	GABBR1	Inverse variance weighted (multiplicative random effects)	2	-0.0074463	0.000287891	1.64996e-147	-0.00801056	-0.00688203	0.992581	0.992021	0.993142	1.65e-145
Age-related hearing impairment (MTAG)	ACTG2	Inverse variance weighted (multiplicative random effects)	2	-0.0260483	0.00110038	6.97346e-124	-0.0282051	-0.0238916	0.974288	0.972189	0.976392	6.74e-122
Age-related hearing impairment (MTAG)	PTCH1	Inverse variance weighted (multiplicative random effects)	2	-0.0014952	7.09242e-05	1.17311e-98	-0.00163421	-0.00135618	0.998506	0.998367	0.998645	1.1e-96
Age-related hearing impairment (MTAG)	BPHL	Inverse variance weighted (multiplicative random effects)	2	0.0271159	0.00128983	4.04804e-98	0.0245878	0.029644	1.02749	1.02489	1.03009	3.67e-96
Age-related hearing impairment (MTAG)	PSMF1	Inverse variance weighted (multiplicative random effects)	2	0.00522138	0.000253236	1.8689e-94	0.00472503	0.00571772	1.00524	1.00474	1.00573	1.65e-92
Age-related hearing impairment (MTAG)	UTS2	Inverse variance weighted (multiplicative random effects)	2	-0.0110497	0.000566761	1.18025e-84	-0.0121606	-0.00993889	0.989011	0.987913	0.99011	1.01e-82
Age-related hearing impairment (MTAG)	NPC1	Inverse variance weighted (multiplicative random effects)	2	0.0125495	0.000660517	1.7231e-80	0.0112548	0.0138441	1.01263	1.01132	1.01394	1.43e-78
Age-related hearing impairment (MTAG)	HKDC1	Inverse variance weighted (multiplicative random effects)	2	0.00184285	9.91157e-05	3.66875e-77	0.00164858	0.00203711	1.00184	1.00165	1.00204	2.97e-75
Age-related hearing impairment (MTAG)	STYK1	Inverse variance weighted (multiplicative random effects)	2	-0.0119225	0.000652931	1.72188e-74	-0.0132023	-0.0106428	0.988148	0.986884	0.989414	1.36e-72
Age-related hearing impairment (MTAG)	ABCB1	Inverse variance weighted (multiplicative random effects)	2	-0.00697506	0.000384572	1.6207e-73	-0.00772882	-0.0062213	0.993049	0.992301	0.993798	1.24e-71
Age-related hearing impairment (MTAG)	ZNF211	Inverse variance weighted (multiplicative random effects)	2	0.00683699	0.000382743	2.28465e-71	0.00608681	0.00758716	1.00686	1.00611	1.00762	1.71e-69
Age-related hearing impairment (MTAG)	APBB1IP	Inverse variance weighted (multiplicative random effects)	3	-0.00413218	0.000235015	3.34836e-69	-0.00459281	-0.00367155	0.995876	0.995418	0.996335	2.45e-67
Age-related hearing impairment (MTAG)	HSPA1B	Inverse variance weighted (multiplicative random effects)	2	0.0370294	0.00214699	1.17517e-66	0.0328214	0.0412375	1.03772	1.03337	1.0421	8.38e-65
Age-related hearing impairment (MTAG)	ADD3	Inverse variance weighted (multiplicative random effects)	2	0.0226514	0.00135513	1.01436e-62	0.0199953	0.0253075	1.02291	1.0202	1.02563	7.06e-61
Age-related hearing impairment (MTAG)	FBP1	Inverse variance weighted (multiplicative random effects)	2	-0.0365736	0.00223846	5.23133e-60	-0.040961	-0.0321862	0.964087	0.959867	0.968326	3.56e-58
Age-related hearing impairment (MTAG)	KCNN4	Inverse variance weighted (multiplicative random effects)	2	0.0118896	0.000745175	2.61356e-57	0.010429	0.0133501	1.01196	1.01048	1.01344	1.74e-55
Age-related hearing impairment (MTAG)	STK17B	Inverse variance weighted (multiplicative random effects)	2	0.0133726	0.00084732	4.12319e-56	0.0117119	0.0150333	1.01346	1.01178	1.01515	2.68e-54
Age-related hearing impairment (MTAG)	MT1E	Inverse variance weighted (multiplicative random effects)	2	-0.000791005	5.06065e-05	4.51324e-55	-0.000890194	-0.000691816	0.999209	0.99911	0.999308	2.88e-53
Age-related hearing impairment (MTAG)	SENP6	Inverse variance weighted (multiplicative random effects)	2	-0.0148662	0.000956881	1.97645e-54	-0.0167417	-0.0129907	0.985244	0.983398	0.987093	1.23e-52
Age-related hearing impairment (MTAG)	AHR	Inverse variance weighted (multiplicative random effects)	2	-0.00711275	0.000474097	7.04553e-51	-0.00804197	-0.00618352	0.992912	0.99199	0.993836	4.3e-49
Age-related hearing impairment (MTAG)	MAPK9	Inverse variance weighted (multiplicative random effects)	2	-0.00735048	0.00049406	4.59954e-50	-0.00831884	-0.00638213	0.992676	0.991716	0.993638	2.75e-48
Age-related hearing impairment (MTAG)	ITGA1	Inverse variance weighted (multiplicative random effects)	2	0.0120931	0.000825678	1.42278e-48	0.0104748	0.0137115	1.01217	1.01053	1.01381	8.35e-47
Age-related hearing impairment (MTAG)	NUP50	Inverse variance weighted (multiplicative random effects)	2	0.0180176	0.00135833	3.71487e-40	0.0153553	0.0206799	1.01818	1.01547	1.0209	2.14e-38
Age-related hearing impairment (MTAG)	ABCA2	Inverse variance weighted (multiplicative random effects)	2	0.00489081	0.000368908	4.08132e-40	0.00416775	0.00561387	1.0049	1.00418	1.00563	2.31e-38
Age-related hearing impairment (MTAG)	HLA-DOB	Inverse variance weighted (multiplicative random effects)	3	-0.0191472	0.00145805	2.15803e-39	-0.022005	-0.0162894	0.981035	0.978235	0.983843	1.2e-37
Age-related hearing impairment (MTAG)	AMFR	Inverse variance weighted (multiplicative random effects)	2	0.00760828	0.000595005	1.94012e-37	0.00644207	0.00877449	1.00764	1.00646	1.00881	1.06e-35
Age-related hearing impairment (MTAG)	SBK1	Inverse variance weighted (multiplicative random effects)	2	-0.00841498	0.000677195	1.88325e-35	-0.00974228	-0.00708767	0.99162	0.990305	0.992937	1.01e-33
Age-related hearing impairment (MTAG)	GUCY1A1	Inverse variance weighted (multiplicative random effects)	2	0.011257	0.000906429	2.0608e-35	0.00948036	0.0130336	1.01132	1.00953	1.01312	1.08e-33
Age-related hearing impairment (MTAG)	FHIT	Inverse variance weighted (multiplicative random effects)	4	-0.00648895	0.000533009	4.26715e-34	-0.00753365	-0.00544425	0.993532	0.992495	0.994571	2.2e-32
Age-related hearing impairment (MTAG)	PLK1	Inverse variance weighted (multiplicative random effects)	2	-0.0167593	0.00141673	2.74511e-32	-0.0195361	-0.0139825	0.98338	0.980653	0.986115	1.39e-30
Age-related hearing impairment (MTAG)	SERPINF2	Inverse variance weighted (multiplicative random effects)	2	-0.00676636	0.000583708	4.52257e-31	-0.00791043	-0.0056223	0.993256	0.992121	0.994393	2.26e-29
Age-related hearing impairment (MTAG)	TM2D1	Inverse variance weighted (multiplicative random effects)	2	0.00327378	0.000291568	2.96465e-29	0.00270231	0.00384526	1.00328	1.00271	1.00385	1.46e-27
Age-related hearing impairment (MTAG)	PTPA	Inverse variance weighted (multiplicative random effects)	2	0.00803402	0.000717594	4.27654e-29	0.00662754	0.00944051	1.00807	1.00665	1.00949	2.07e-27
Age-related hearing impairment (MTAG)	IL15	Inverse variance weighted (multiplicative random effects)	2	-0.0295958	0.00271709	1.25195e-27	-0.0349213	-0.0242703	0.970838	0.965681	0.976022	5.95e-26
Age-related hearing impairment (MTAG)	NCOA1	Inverse variance weighted (multiplicative random effects)	2	0.0310697	0.00289902	8.44376e-27	0.0253876	0.0367518	1.03156	1.02571	1.03744	3.95e-25
Age-related hearing impairment (MTAG)	CRY2	Inverse variance weighted (multiplicative random effects)	2	0.0126603	0.00118333	1.02987e-26	0.010341	0.0149796	1.01274	1.01039	1.01509	4.74e-25
Age-related hearing impairment (MTAG)	PTPRN	Inverse variance weighted (multiplicative random effects)	2	-0.0150792	0.00141593	1.75012e-26	-0.0178544	-0.012304	0.985034	0.982304	0.987771	7.85e-25
Age-related hearing impairment (MTAG)	PLIN2	Inverse variance weighted (multiplicative random effects)	2	0.00279342	0.000262311	1.75682e-26	0.00227929	0.00330755	1.0028	1.00228	1.00331	7.85e-25
Age-related hearing impairment (MTAG)	ACP5	Inverse variance weighted (multiplicative random effects)	4	0.00740431	0.000711707	2.38735e-25	0.00600937	0.00879926	1.00743	1.00603	1.00884	1.05e-23
Age-related hearing impairment (MTAG)	TPBG	Inverse variance weighted (multiplicative random effects)	2	0.00839827	0.000826776	3.05707e-24	0.00677779	0.0100188	1.00843	1.0068	1.01007	1.33e-22
Age-related hearing impairment (MTAG)	RPL12	Inverse variance weighted (multiplicative random effects)	2	-0.0157685	0.00165229	1.38198e-21	-0.0190069	-0.01253	0.984355	0.981173	0.987548	5.91e-20
Age-related hearing impairment (MTAG)	SEMA3C	Inverse variance weighted (multiplicative random effects)	2	0.0070502	0.000739291	1.47814e-21	0.00560119	0.00849921	1.00708	1.00562	1.00854	6.23e-20
Age-related hearing impairment (MTAG)	ULK3	Inverse variance weighted (multiplicative random effects)	2	0.0152228	0.0015974	1.57658e-21	0.0120919	0.0183537	1.01534	1.01217	1.01852	6.56e-20
Age-related hearing impairment (MTAG)	EPHB3	Inverse variance weighted (multiplicative random effects)	2	0.00891507	0.000947425	4.97113e-21	0.00705812	0.010772	1.00895	1.00708	1.01083	2.04e-19
Age-related hearing impairment (MTAG)	RNASET2	Inverse variance weighted (multiplicative random effects)	3	-0.00751357	0.000801247	6.7655e-21	-0.00908402	-0.00594313	0.992515	0.990957	0.994074	2.74e-19
Age-related hearing impairment (MTAG)	P2RY11	Inverse variance weighted (multiplicative random effects)	2	0.0197271	0.00210779	8.03953e-21	0.0155958	0.0238583	1.01992	1.01572	1.02415	3.21e-19
Age-related hearing impairment (MTAG)	ACADVL	Inverse variance weighted (multiplicative random effects)	2	-0.0151441	0.00170731	7.30419e-19	-0.0184905	-0.0117978	0.98497	0.981679	0.988272	2.88e-17
Age-related hearing impairment (MTAG)	NENF	Inverse variance weighted (multiplicative random effects)	2	-0.0154938	0.00174988	8.43003e-19	-0.0189236	-0.012064	0.984626	0.981254	0.988008	3.28e-17
Age-related hearing impairment (MTAG)	PSEN2	Inverse variance weighted (multiplicative random effects)	2	-0.0198659	0.00227375	2.39208e-18	-0.0243224	-0.0154094	0.98033	0.975971	0.984709	9.18e-17
Age-related hearing impairment (MTAG)	GGCX	Inverse variance weighted (multiplicative random effects)	2	-0.0027521	0.00032284	1.53262e-17	-0.00338486	-0.00211933	0.997252	0.996621	0.997883	5.81e-16
Age-related hearing impairment (MTAG)	ELOVL6	Inverse variance weighted (multiplicative random effects)	2	0.0100263	0.0011913	3.88841e-17	0.00769131	0.0123612	1.01008	1.00772	1.01244	1.46e-15
Age-related hearing impairment (MTAG)	GAMT	Inverse variance weighted (multiplicative random effects)	2	-0.0229783	0.00278543	1.5912e-16	-0.0284378	-0.0175189	0.977284	0.971963	0.982634	5.88e-15
Age-related hearing impairment (MTAG)	LTA	Inverse variance weighted (multiplicative random effects)	2	0.0379893	0.00466418	3.79562e-16	0.0288475	0.0471311	1.03872	1.02927	1.04826	1.39e-14
Age-related hearing impairment (MTAG)	CELA1	Inverse variance weighted (multiplicative random effects)	2	-0.00566112	0.000697102	4.62642e-16	-0.00702744	-0.00429479	0.994355	0.992997	0.995714	1.67e-14
Age-related hearing impairment (MTAG)	TIRAP	Inverse variance weighted (multiplicative random effects)	2	-0.0141423	0.00177095	1.39726e-15	-0.0176134	-0.0106712	0.985957	0.982541	0.989385	4.98e-14
Age-related hearing impairment (MTAG)	TRPV5	Inverse variance weighted (multiplicative random effects)	2	0.00850485	0.00107153	2.06897e-15	0.00640466	0.010605	1.00854	1.00643	1.01066	7.29e-14
Age-related hearing impairment (MTAG)	DST	Inverse variance weighted (multiplicative random effects)	2	0.0104127	0.0013155	2.46466e-15	0.00783431	0.0129911	1.01047	1.00787	1.01308	8.58e-14
Age-related hearing impairment (MTAG)	SLC25A29	Inverse variance weighted (multiplicative random effects)	2	-0.0109948	0.0014016	4.34794e-15	-0.0137419	-0.00824765	0.989065	0.986352	0.991786	1.5e-13
Age-related hearing impairment (MTAG)	CEP68	Inverse variance weighted (multiplicative random effects)	2	-0.00469446	0.000637371	1.76672e-13	-0.00594371	-0.00344522	0.995317	0.994074	0.996561	6.01e-12
Age-related hearing impairment (MTAG)	ALCAM	Inverse variance weighted (multiplicative random effects)	3	-0.0079498	0.00108683	2.57987e-13	-0.01008	-0.00581962	0.992082	0.989971	0.994197	8.68e-12
Age-related hearing impairment (MTAG)	TRIB3	Inverse variance weighted (multiplicative random effects)	2	-0.00374168	0.00051532	3.8456e-13	-0.00475171	-0.00273165	0.996265	0.99526	0.997272	1.28e-11
Age-related hearing impairment (MTAG)	CSF2RB	Inverse variance weighted (multiplicative random effects)	2	-0.012809	0.00178357	6.88599e-13	-0.0163048	-0.00931322	0.987273	0.983827	0.99073	2.27e-11
Age-related hearing impairment (MTAG)	RTN4	Inverse variance weighted (multiplicative random effects)	2	0.00345844	0.000490309	1.74353e-12	0.00249744	0.00441945	1.00346	1.0025	1.00443	5.67e-11
Age-related hearing impairment (MTAG)	KISS1R	Inverse variance weighted (multiplicative random effects)	2	0.00853525	0.00121107	1.81894e-12	0.00616156	0.0109089	1.00857	1.00618	1.01097	5.86e-11
Age-related hearing impairment (MTAG)	ORM2	Inverse variance weighted (multiplicative random effects)	2	-0.00501247	0.000717876	2.90258e-12	-0.0064195	-0.00360543	0.995	0.993601	0.996401	9.25e-11
Age-related hearing impairment (MTAG)	SLC6A16	Inverse variance weighted (multiplicative random effects)	2	-0.00495633	0.000712695	3.54195e-12	-0.00635321	-0.00355945	0.995056	0.993667	0.996447	1.12e-10
Age-related hearing impairment (MTAG)	AKAP13	Inverse variance weighted (multiplicative random effects)	2	-0.0195827	0.00283754	5.15293e-12	-0.0251443	-0.0140211	0.980608	0.975169	0.986077	1.61e-10
Age-related hearing impairment (MTAG)	FZD2	Inverse variance weighted (multiplicative random effects)	2	0.0060682	0.000891785	1.01363e-11	0.0043203	0.00781609	1.00609	1.00433	1.00785	3.13e-10
Age-related hearing impairment (MTAG)	SCN9A	Inverse variance weighted (multiplicative random effects)	3	0.00482741	0.000714367	1.40298e-11	0.00342725	0.00622756	1.00484	1.00343	1.00625	4.29e-10
Age-related hearing impairment (MTAG)	RTKN2	Inverse variance weighted (multiplicative random effects)	3	0.0170379	0.00260274	5.90453e-11	0.0119365	0.0221393	1.01718	1.01201	1.02239	1.79e-09
Age-related hearing impairment (MTAG)	FCN1	Inverse variance weighted (multiplicative random effects)	3	0.00801384	0.00123223	7.84548e-11	0.00559867	0.010429	1.00805	1.00561	1.01048	2.35e-09
Age-related hearing impairment (MTAG)	LMTK2	Inverse variance weighted (multiplicative random effects)	2	-0.00922758	0.00145392	2.20013e-10	-0.0120773	-0.00637789	0.990815	0.987995	0.993642	6.52e-09
Age-related hearing impairment (MTAG)	SLC47A1	Inverse variance weighted (multiplicative random effects)	2	-0.00806838	0.00127583	2.54836e-10	-0.010569	-0.00556775	0.991964	0.989487	0.994448	7.48e-09
Age-related hearing impairment (MTAG)	HDAC7	Inverse variance weighted (multiplicative random effects)	2	-0.0194781	0.00313593	5.25599e-10	-0.0256245	-0.0133317	0.98071	0.974701	0.986757	1.53e-08
Age-related hearing impairment (MTAG)	KLHL30	Inverse variance weighted (multiplicative random effects)	2	0.0114129	0.00184836	6.63251e-10	0.00779013	0.0150357	1.01148	1.00782	1.01515	1.91e-08
Age-related hearing impairment (MTAG)	PRCP	Inverse variance weighted (multiplicative random effects)	2	0.0073579	0.00119196	6.70271e-10	0.00502166	0.00969414	1.00739	1.00503	1.00974	1.91e-08
Age-related hearing impairment (MTAG)	TMED9	Inverse variance weighted (multiplicative random effects)	2	-0.00906164	0.00149372	1.30746e-09	-0.0119893	-0.00613394	0.990979	0.988082	0.993885	3.69e-08
Age-related hearing impairment (MTAG)	FGD4	Inverse variance weighted (multiplicative random effects)	2	-0.0325212	0.00540566	1.78624e-09	-0.0431163	-0.0219261	0.968002	0.9578	0.978313	5e-08
Age-related hearing impairment (MTAG)	GPR42	Inverse variance weighted (multiplicative random effects)	2	0.0335434	0.00566	3.0966e-09	0.0224498	0.044637	1.03411	1.0227	1.04565	8.58e-08
Age-related hearing impairment (MTAG)	KCNJ2	Inverse variance weighted (multiplicative random effects)	2	-0.00702163	0.00119016	3.64061e-09	-0.00935434	-0.00468892	0.993003	0.990689	0.995322	1e-07
Age-related hearing impairment (MTAG)	AXIN1	Inverse variance weighted (multiplicative random effects)	2	-0.00843261	0.00143452	4.14348e-09	-0.0112443	-0.00562096	0.991603	0.988819	0.994395	1.13e-07
Age-related hearing impairment (MTAG)	PRNP	Inverse variance weighted (multiplicative random effects)	2	0.0124936	0.00212676	4.24163e-09	0.00832515	0.016662	1.01257	1.00836	1.0168	1.14e-07
Age-related hearing impairment (MTAG)	ASRGL1	Inverse variance weighted (multiplicative random effects)	2	0.00448281	0.000764487	4.52362e-09	0.00298441	0.0059812	1.00449	1.00299	1.006	1.21e-07
Age-related hearing impairment (MTAG)	RPL13A	Inverse variance weighted (multiplicative random effects)	3	0.00708412	0.00121074	4.88463e-09	0.00471106	0.00945717	1.00711	1.00472	1.0095	1.29e-07
Age-related hearing impairment (MTAG)	TRGV3	Inverse variance weighted (multiplicative random effects)	2	0.0076539	0.00131469	5.82095e-09	0.0050771	0.0102307	1.00768	1.00509	1.01028	1.53e-07
Age-related hearing impairment (MTAG)	IRF6	Inverse variance weighted (multiplicative random effects)	2	-0.00465589	0.000804016	7.00564e-09	-0.00623176	-0.00308002	0.995355	0.993788	0.996925	1.82e-07
Age-related hearing impairment (MTAG)	NDUFAF1	Inverse variance weighted (multiplicative random effects)	3	-0.024899	0.00439355	1.4518e-08	-0.0335103	-0.0162876	0.975408	0.967045	0.983844	3.75e-07
Age-related hearing impairment (MTAG)	LY75	Inverse variance weighted (multiplicative random effects)	2	0.00827916	0.00146252	1.50606e-08	0.00541261	0.0111457	1.00831	1.00543	1.01121	3.85e-07
Age-related hearing impairment (MTAG)	B4GALT1	Inverse variance weighted (multiplicative random effects)	2	-0.00357266	0.000642136	2.64101e-08	-0.00483124	-0.00231407	0.996434	0.99518	0.997689	6.7e-07
Age-related hearing impairment (MTAG)	CASP9	Inverse variance weighted (multiplicative random effects)	2	-0.00250414	0.000451377	2.89302e-08	-0.00338884	-0.00161944	0.997499	0.996617	0.998382	7.28e-07
Age-related hearing impairment (MTAG)	CYP2E1	Inverse variance weighted (multiplicative random effects)	2	-0.0118854	0.00214871	3.17707e-08	-0.0160968	-0.00767389	0.988185	0.984032	0.992355	7.93e-07
Age-related hearing impairment (MTAG)	SLC5A11	Inverse variance weighted (multiplicative random effects)	3	0.00815324	0.00148144	3.7213e-08	0.00524962	0.0110569	1.00819	1.00526	1.01112	9.21e-07
Age-related hearing impairment (MTAG)	CD9	Inverse variance weighted (multiplicative random effects)	2	-0.0110235	0.0020074	3.98701e-08	-0.014958	-0.007089	0.989037	0.985153	0.992936	9.78e-07
Age-related hearing impairment (MTAG)	PRKAG2	Inverse variance weighted (multiplicative random effects)	2	0.0159974	0.00292553	4.54645e-08	0.0102633	0.0217314	1.01613	1.01032	1.02197	1.11e-06
Age-related hearing impairment (MTAG)	KCNB1	Inverse variance weighted (multiplicative random effects)	2	0.0295609	0.00543671	5.41014e-08	0.0189049	0.0402168	1.03	1.01908	1.04104	1.31e-06
Age-related hearing impairment (MTAG)	RRP7A	Inverse variance weighted (multiplicative random effects)	2	-0.00230019	0.000431294	9.64849e-08	-0.00314552	-0.00145485	0.997702	0.996859	0.998546	2.31e-06
Age-related hearing impairment (MTAG)	TNFAIP6	Inverse variance weighted (multiplicative random effects)	2	-0.0118444	0.00222362	1.00043e-07	-0.0162027	-0.00748614	0.988225	0.983928	0.992542	2.38e-06
Age-related hearing impairment (MTAG)	CCR5	Inverse variance weighted (multiplicative random effects)	2	-0.0032473	0.000617152	1.42693e-07	-0.00445691	-0.00203768	0.996758	0.995553	0.997964	3.36e-06
Age-related hearing impairment (MTAG)	FANCD2	Inverse variance weighted (multiplicative random effects)	2	-0.000725624	0.000144491	5.11574e-07	-0.00100883	-0.000442421	0.999275	0.998992	0.999558	1.2e-05
Age-related hearing impairment (MTAG)	EIF2AK1	Inverse variance weighted (multiplicative random effects)	2	0.00992827	0.00199381	6.37356e-07	0.0060204	0.0138361	1.00998	1.00604	1.01393	1.48e-05
Age-related hearing impairment (MTAG)	GSR	Inverse variance weighted (multiplicative random effects)	2	-0.010823	0.00219586	8.27215e-07	-0.0151269	-0.00651913	0.989235	0.984987	0.993502	1.91e-05
Age-related hearing impairment (MTAG)	TGM2	Inverse variance weighted (multiplicative random effects)	2	-0.00442221	0.00090066	9.10906e-07	-0.00618751	-0.00265692	0.995588	0.993832	0.997347	2.08e-05
Age-related hearing impairment (MTAG)	CERS6	Inverse variance weighted (multiplicative random effects)	2	0.0243346	0.0050341	1.33851e-06	0.0144677	0.0342014	1.02463	1.01457	1.03479	3.04e-05
Age-related hearing impairment (MTAG)	HEBP1	Inverse variance weighted (multiplicative random effects)	2	0.0214215	0.00444049	1.40611e-06	0.0127182	0.0301249	1.02165	1.0128	1.03058	3.17e-05
Age-related hearing impairment (MTAG)	SZRD1	Inverse variance weighted (multiplicative random effects)	2	0.01764	0.00366764	1.51202e-06	0.0104515	0.0248286	1.0178	1.01051	1.02514	3.35e-05
Age-related hearing impairment (MTAG)	DAPK3	Inverse variance weighted (multiplicative random effects)	2	-0.0272347	0.00566105	1.50259e-06	-0.0383304	-0.016139	0.973133	0.962395	0.98399	3.35e-05
Age-related hearing impairment (MTAG)	TXNRD2	Inverse variance weighted (multiplicative random effects)	2	-0.0186563	0.00389927	1.71355e-06	-0.0262989	-0.0110138	0.981517	0.974044	0.989047	3.77e-05
Age-related hearing impairment (MTAG)	CTSZ	Inverse variance weighted (multiplicative random effects)	2	0.0111316	0.00234507	2.06646e-06	0.00653528	0.015728	1.01119	1.00656	1.01585	4.52e-05
Age-related hearing impairment (MTAG)	SIK1	Inverse variance weighted (multiplicative random effects)	2	0.006735	0.00142111	2.14514e-06	0.00394962	0.00952038	1.00676	1.00396	1.00957	4.65e-05
Age-related hearing impairment (MTAG)	TEP1	Inverse variance weighted (multiplicative random effects)	2	-0.00513979	0.00109152	2.4913e-06	-0.00727917	-0.00300041	0.994873	0.992747	0.997004	5.37e-05
Age-related hearing impairment (MTAG)	PGGT1B	Inverse variance weighted (multiplicative random effects)	2	0.00294238	0.000633316	3.38445e-06	0.00170108	0.00418368	1.00295	1.0017	1.00419	7.24e-05
Age-related hearing impairment (MTAG)	CEBPB	Inverse variance weighted (multiplicative random effects)	2	0.0344024	0.00748918	4.35638e-06	0.0197236	0.0490812	1.035	1.01992	1.05031	9.25e-05
Age-related hearing impairment (MTAG)	RUNX1	Inverse variance weighted (multiplicative random effects)	2	0.0170623	0.00371941	4.48862e-06	0.00977226	0.0243523	1.01721	1.00982	1.02465	9.46e-05
Age-related hearing impairment (MTAG)	ZHX2	Inverse variance weighted (multiplicative random effects)	2	-0.0092414	0.00202312	4.92673e-06	-0.0132067	-0.00527607	0.990801	0.98688	0.994738	0.000103151
Age-related hearing impairment (MTAG)	FYN	Inverse variance weighted (multiplicative random effects)	2	0.014537	0.00320317	5.67042e-06	0.0082588	0.0208152	1.01464	1.00829	1.02103	0.000117897
Age-related hearing impairment (MTAG)	SLAMF1	Inverse variance weighted (multiplicative random effects)	2	-0.00361264	0.000799938	6.29728e-06	-0.00518053	-0.00204477	0.996394	0.994833	0.997957	0.000130028
Age-related hearing impairment (MTAG)	ADARB1	Inverse variance weighted (multiplicative random effects)	2	0.0129209	0.00287641	7.05516e-06	0.00728313	0.0185587	1.013	1.00731	1.01873	0.000144679
Age-related hearing impairment (MTAG)	ABCC5	Inverse variance weighted (multiplicative random effects)	4	-0.00569346	0.00126899	7.23613e-06	-0.00818067	-0.00320625	0.994323	0.991853	0.996799	0.000147381
Age-related hearing impairment (MTAG)	MGAM2	Inverse variance weighted (multiplicative random effects)	2	-0.00893001	0.00201442	9.29105e-06	-0.0128783	-0.00498175	0.99111	0.987204	0.995031	0.000187956
Age-related hearing impairment (MTAG)	RPTOR	Inverse variance weighted (multiplicative random effects)	2	0.0086084	0.00196475	1.17907e-05	0.00475749	0.0124593	1.00865	1.00477	1.01254	0.000236922
Age-related hearing impairment (MTAG)	CRIM1	Inverse variance weighted (multiplicative random effects)	2	-0.00934818	0.0021519	1.39818e-05	-0.0135659	-0.00513045	0.990695	0.986526	0.994883	0.000279078
Age-related hearing impairment (MTAG)	XPNPEP1	Inverse variance weighted (multiplicative random effects)	2	0.00723006	0.001671	1.51292e-05	0.00395491	0.0105052	1.00726	1.00396	1.01056	0.000299979
Age-related hearing impairment (MTAG)	MAML3	Inverse variance weighted (multiplicative random effects)	2	-0.0148674	0.00344458	1.58763e-05	-0.0216187	-0.00811599	0.985243	0.978613	0.991917	0.000312721
Age-related hearing impairment (MTAG)	LPAR2	Inverse variance weighted (multiplicative random effects)	3	-0.015495	0.0036333	2.0014e-05	-0.0226163	-0.00837378	0.984624	0.977638	0.991661	0.000391647
Age-related hearing impairment (MTAG)	CYP2B7P	Inverse variance weighted (multiplicative random effects)	2	-0.0102295	0.00240926	2.17698e-05	-0.0149517	-0.00550739	0.989823	0.98516	0.994508	0.00042324
Age-related hearing impairment (MTAG)	BACE1	Inverse variance weighted (multiplicative random effects)	2	-0.00650608	0.00154654	2.58947e-05	-0.0095373	-0.00347486	0.993515	0.990508	0.996531	0.000500185
Age-related hearing impairment (MTAG)	ABI1	Inverse variance weighted (multiplicative random effects)	2	0.00773782	0.00184228	2.66772e-05	0.00412694	0.0113487	1.00777	1.00414	1.01141	0.000511997
Age-related hearing impairment (MTAG)	MUC1	Inverse variance weighted (multiplicative random effects)	2	-0.00366214	0.000874643	2.82646e-05	-0.00537644	-0.00194784	0.996345	0.994638	0.998054	0.000539008
Age-related hearing impairment (MTAG)	CSNK1D	Inverse variance weighted (multiplicative random effects)	2	-0.00316466	0.000756436	2.86876e-05	-0.00464727	-0.00168204	0.99684	0.995364	0.998319	0.000543613
Age-related hearing impairment (MTAG)	CHSY1	Inverse variance weighted (multiplicative random effects)	2	-0.0051933	0.00124369	2.97043e-05	-0.00763093	-0.00275567	0.99482	0.992398	0.997248	0.000559337
Age-related hearing impairment (MTAG)	HOXC4	Inverse variance weighted (multiplicative random effects)	2	-0.0182166	0.00437789	3.16787e-05	-0.0267973	-0.00963595	0.981948	0.973559	0.99041	0.000592787
Age-related hearing impairment (MTAG)	AMPD3	Inverse variance weighted (multiplicative random effects)	4	0.0131645	0.00316862	3.25796e-05	0.006954	0.019375	1.01325	1.00698	1.01956	0.000605859
Age-related hearing impairment (MTAG)	NCOR2	Inverse variance weighted (multiplicative random effects)	2	-0.00916011	0.00220712	3.32118e-05	-0.0134861	-0.00483415	0.990882	0.986604	0.995178	0.000613803
Age-related hearing impairment (MTAG)	ANK1	Inverse variance weighted (multiplicative random effects)	2	-0.0114608	0.00276747	3.45391e-05	-0.0168851	-0.0060366	0.988605	0.983257	0.993982	0.000634417
Age-related hearing impairment (MTAG)	HSPA1B	Inverse variance weighted	2	0.0370294	0.00905535	4.32797e-05	0.019281	0.0547779	1.03772	1.01947	1.05631	0.000790119
Age-related hearing impairment (MTAG)	BTN3A3	Inverse variance weighted (multiplicative random effects)	3	-0.0141336	0.00348046	4.88962e-05	-0.0209553	-0.0073119	0.985966	0.979263	0.992715	0.000887243
Age-related hearing impairment (MTAG)	FKRP	Inverse variance weighted (multiplicative random effects)	2	0.00774345	0.00191028	5.04421e-05	0.0039993	0.0114876	1.00777	1.00401	1.01155	0.000909781
Age-related hearing impairment (MTAG)	ANXA3	Inverse variance weighted (multiplicative random effects)	2	-0.0184736	0.0045807	5.50875e-05	-0.0274518	-0.00949544	0.981696	0.972922	0.990549	0.000981738
Age-related hearing impairment (MTAG)	NCOA7	Inverse variance weighted (multiplicative random effects)	2	-0.00575824	0.00144489	6.74138e-05	-0.00859023	-0.00292625	0.994258	0.991447	0.997078	0.0011943
Age-related hearing impairment (MTAG)	SPARC	Inverse variance weighted (multiplicative random effects)	2	-0.00952378	0.00239107	6.8033e-05	-0.0142103	-0.00483729	0.990521	0.98589	0.995174	0.00119818
Age-related hearing impairment (MTAG)	F13A1	Inverse variance weighted (multiplicative random effects)	2	-0.0161089	0.0040657	7.42757e-05	-0.0240777	-0.00814016	0.98402	0.97621	0.991893	0.00130048
Age-related hearing impairment (MTAG)	ANG	Inverse variance weighted (multiplicative random effects)	3	0.0111379	0.00282223	7.93005e-05	0.00560637	0.0166695	1.0112	1.00562	1.01681	0.00138038
Age-related hearing impairment (MTAG)	GSPT1	Inverse variance weighted (multiplicative random effects)	2	0.0322704	0.0082115	8.49825e-05	0.0161758	0.0483649	1.0328	1.01631	1.04955	0.00147074
Age-related hearing impairment (MTAG)	GABRD	Inverse variance weighted (multiplicative random effects)	2	0.00626898	0.00163289	0.000123438	0.00306852	0.00946944	1.00629	1.00307	1.00951	0.00212399
Age-related hearing impairment (MTAG)	SPTBN1	Inverse variance weighted (multiplicative random effects)	2	-0.0102572	0.00268644	0.000134464	-0.0155226	-0.00499177	0.989795	0.984597	0.995021	0.00230048
Age-related hearing impairment (MTAG)	FPR3	Inverse variance weighted (multiplicative random effects)	2	-0.0130535	0.00345272	0.00015643	-0.0198208	-0.00628614	0.987031	0.980374	0.993734	0.00266109
Age-related hearing impairment (MTAG)	NELFCD	Inverse variance weighted (multiplicative random effects)	2	-0.0019997	0.000533862	0.000179878	-0.00304606	-0.000953326	0.998002	0.996959	0.999047	0.00304268
Age-related hearing impairment (MTAG)	FOLR3	Inverse variance weighted (multiplicative random effects)	4	0.00361114	0.000965213	0.00018308	0.00171932	0.00550296	1.00362	1.00172	1.00552	0.00307944
Age-related hearing impairment (MTAG)	KIF5B	Inverse variance weighted (multiplicative random effects)	2	-0.0100735	0.00269655	0.000187212	-0.0153587	-0.00478821	0.989977	0.984759	0.995223	0.00313135
Age-related hearing impairment (MTAG)	VDR	Inverse variance weighted (multiplicative random effects)	2	-0.00684472	0.00187961	0.000270993	-0.0105288	-0.00316068	0.993179	0.989526	0.996844	0.00450752
Age-related hearing impairment (MTAG)	PPIF	Inverse variance weighted (multiplicative random effects)	2	0.0192795	0.00529952	0.000274795	0.00889244	0.0296666	1.01947	1.00893	1.03011	0.0045455
Age-related hearing impairment (MTAG)	CSK	Inverse variance weighted	2	0.0184346	0.00510334	0.000303544	0.00843202	0.0284371	1.01861	1.00847	1.02885	0.00496619
Age-related hearing impairment (MTAG)	LTA	Inverse variance weighted	2	0.0379893	0.0105637	0.000322875	0.0172845	0.0586941	1.03872	1.01743	1.06045	0.00525373
Age-related hearing impairment (MTAG)	ULK3	Inverse variance weighted	2	0.0152228	0.00423692	0.00032701	0.00691849	0.0235272	1.01534	1.00694	1.02381	0.00529226
Age-related hearing impairment (MTAG)	SPHK1	Inverse variance weighted (multiplicative random effects)	2	0.0127007	0.0035489	0.000345234	0.0057448	0.0196565	1.01278	1.00576	1.01985	0.00555716
Age-related hearing impairment (MTAG)	ATP1B3	Inverse variance weighted (multiplicative random effects)	2	0.0291847	0.00817965	0.000359756	0.0131526	0.0452169	1.02961	1.01324	1.04625	0.00575994
Age-related hearing impairment (MTAG)	RXRA	Inverse variance weighted (multiplicative random effects)	2	0.00790878	0.00221768	0.000362144	0.00356212	0.0122554	1.00794	1.00357	1.01233	0.00576733
Age-related hearing impairment (MTAG)	OVGP1	Inverse variance weighted (multiplicative random effects)	2	0.00638991	0.00179556	0.000372665	0.00287061	0.00990922	1.00641	1.00287	1.00996	0.00590349
Age-related hearing impairment (MTAG)	HEBP1	Inverse variance weighted	2	0.0214215	0.00605556	0.000403938	0.00955262	0.0332904	1.02165	1.0096	1.03385	0.00636521
Age-related hearing impairment (MTAG)	HGD	Inverse variance weighted (multiplicative random effects)	2	-0.0185512	0.00525131	0.000411354	-0.0288438	-0.00825868	0.98162	0.971568	0.991775	0.00644813
Age-related hearing impairment (MTAG)	HLA-DOB	Inverse variance weighted	3	-0.0191472	0.00544318	0.000435392	-0.0298158	-0.00847855	0.981035	0.970624	0.991557	0.0067894
Age-related hearing impairment (MTAG)	RTKN2	Inverse variance weighted	3	0.0170379	0.00484659	0.000439024	0.00753859	0.0265372	1.01718	1.00757	1.02689	0.00681056
Age-related hearing impairment (MTAG)	NCOA1	Inverse variance weighted	2	0.0310697	0.0088779	0.000465841	0.013669	0.0484704	1.03156	1.01376	1.04966	0.00718932
Age-related hearing impairment (MTAG)	AKR1C2	Inverse variance weighted (multiplicative random effects)	3	0.00501407	0.0014359	0.00047953	0.00219971	0.00782843	1.00503	1.0022	1.00786	0.00736263
Age-related hearing impairment (MTAG)	PPP3CC	Inverse variance weighted (multiplicative random effects)	2	-0.0190291	0.00546558	0.000498379	-0.0297416	-0.00831656	0.981151	0.970696	0.991718	0.007613
Age-related hearing impairment (MTAG)	TF	Inverse variance weighted (multiplicative random effects)	2	-0.0128492	0.00369458	0.000505466	-0.0200905	-0.00560779	0.987233	0.98011	0.994408	0.00768206
Age-related hearing impairment (MTAG)	UGGT1	Inverse variance weighted (multiplicative random effects)	2	0.0225594	0.00649428	0.000513285	0.00983056	0.0352881	1.02282	1.00988	1.03592	0.00776149
Age-related hearing impairment (MTAG)	ADD3	Inverse variance weighted	2	0.0226514	0.00656396	0.000558774	0.00978604	0.0355168	1.02291	1.00983	1.03616	0.00840688
Age-related hearing impairment (MTAG)	KIR3DL2	Inverse variance weighted (multiplicative random effects)	2	0.0111332	0.00323052	0.000568383	0.00480143	0.0174651	1.0112	1.00481	1.01762	0.00850869
Age-related hearing impairment (MTAG)	LPAR2	Inverse variance weighted	3	-0.015495	0.00454696	0.000654926	-0.0244071	-0.00658301	0.984624	0.975888	0.993439	0.00975546
Age-related hearing impairment (MTAG)	SCD5	Inverse variance weighted (multiplicative random effects)	2	-0.00634425	0.0018804	0.000741149	-0.0100298	-0.00265867	0.993676	0.99002	0.997345	0.0109852
Age-related hearing impairment (MTAG)	MAD1L1	Inverse variance weighted (multiplicative random effects)	3	0.0206837	0.0061759	0.00081077	0.00857889	0.0327884	1.0209	1.00862	1.03333	0.0119579
Age-related hearing impairment (MTAG)	BAK1	Inverse variance weighted (multiplicative random effects)	2	0.0113471	0.00339531	0.000831765	0.00469232	0.0180019	1.01141	1.0047	1.01816	0.0122074
Age-related hearing impairment (MTAG)	IFNGR1	Inverse variance weighted (multiplicative random effects)	3	-0.0196891	0.00592665	0.000893303	-0.0313054	-0.00807291	0.980503	0.96918	0.99196	0.0130466
Age-related hearing impairment (MTAG)	TUFT1	Inverse variance weighted (multiplicative random effects)	2	0.0128284	0.00387127	0.000920522	0.00524075	0.0204161	1.01291	1.00525	1.02063	0.0133142
Age-related hearing impairment (MTAG)	TCN1	Inverse variance weighted (multiplicative random effects)	2	-0.0148248	0.00448309	0.000943568	-0.0236117	-0.00603797	0.985285	0.976665	0.99398	0.0135819
Age-related hearing impairment (MTAG)	PKD2	Inverse variance weighted (multiplicative random effects)	4	0.0034316	0.00103903	0.000957613	0.0013951	0.00546809	1.00344	1.0014	1.00548	0.0136528
Age-related hearing impairment (MTAG)	CXCL5	Inverse variance weighted (multiplicative random effects)	3	0.00562837	0.00170391	0.00095585	0.00228871	0.00896804	1.00564	1.00229	1.00901	0.0136528
Age-related hearing impairment (MTAG)	HIP1	Inverse variance weighted (multiplicative random effects)	3	-0.00208771	0.000634977	0.00100955	-0.00333227	-0.000843156	0.997914	0.996673	0.999157	0.0143251
Age-related hearing impairment (MTAG)	CSNK1E	Inverse variance weighted (multiplicative random effects)	2	-0.0221707	0.00674747	0.00101699	-0.0353958	-0.00894569	0.978073	0.965223	0.991094	0.0143626
Age-related hearing impairment (MTAG)	NISCH	Inverse variance weighted	2	-0.0513055	0.0156458	0.00104107	-0.0819713	-0.0206397	0.949988	0.921298	0.979572	0.0146336
Age-related hearing impairment (MTAG)	SIRPG	Inverse variance weighted (multiplicative random effects)	2	-0.00408035	0.00124797	0.00107699	-0.00652637	-0.00163434	0.995928	0.993495	0.998367	0.0150679
Age-related hearing impairment (MTAG)	NDUFAF1	Inverse variance weighted	3	-0.024899	0.00763981	0.00111763	-0.039873	-0.00992495	0.975408	0.960911	0.990124	0.0155636
Age-related hearing impairment (MTAG)	PRDX1	Inverse variance weighted (multiplicative random effects)	2	0.0103389	0.00320151	0.00124059	0.00406393	0.0166139	1.01039	1.00407	1.01675	0.017196
Age-related hearing impairment (MTAG)	SLC1A7	Inverse variance weighted (multiplicative random effects)	2	-0.00692819	0.00214956	0.00126819	-0.0111413	-0.00271506	0.993096	0.988921	0.997289	0.0174976
Age-related hearing impairment (MTAG)	MTRR	Inverse variance weighted (multiplicative random effects)	3	0.0020737	0.00064503	0.00130493	0.000809443	0.00333796	1.00208	1.00081	1.00334	0.0179219
Age-related hearing impairment (MTAG)	SRD5A1	Inverse variance weighted (multiplicative random effects)	2	0.00612334	0.0019084	0.00133367	0.00238289	0.0098638	1.00614	1.00239	1.00991	0.0182329
Age-related hearing impairment (MTAG)	THBS2	Inverse variance weighted (multiplicative random effects)	2	0.0173663	0.00544122	0.00141476	0.00670154	0.0280311	1.01752	1.00672	1.02843	0.0192535
Age-related hearing impairment (MTAG)	RAPGEF3	Inverse variance weighted (multiplicative random effects)	2	-0.00688205	0.00216653	0.00149049	-0.0111285	-0.00263565	0.993142	0.988933	0.997368	0.0201924
Age-related hearing impairment (MTAG)	NRP2	Inverse variance weighted (multiplicative random effects)	2	-0.0253917	0.00802587	0.00155758	-0.0411225	-0.00966104	0.974928	0.959712	0.990385	0.0210062
Age-related hearing impairment (MTAG)	IGLV8-61	Inverse variance weighted (multiplicative random effects)	3	0.00661385	0.00209681	0.00160913	0.00250411	0.0107236	1.00664	1.00251	1.01078	0.0216042
Age-related hearing impairment (MTAG)	PIK3IP1	Inverse variance weighted (multiplicative random effects)	2	-0.00842353	0.00267531	0.00164044	-0.0136671	-0.00317992	0.991612	0.986426	0.996825	0.0219262
Age-related hearing impairment (MTAG)	SELP	Inverse variance weighted (multiplicative random effects)	2	0.0119057	0.0038023	0.00174101	0.00445321	0.0193582	1.01198	1.00446	1.01955	0.023167
Age-related hearing impairment (MTAG)	SLC24A4	Inverse variance weighted (multiplicative random effects)	3	-0.00556154	0.00177963	0.00177734	-0.00904961	-0.00207347	0.994454	0.990991	0.997929	0.0235458
Age-related hearing impairment (MTAG)	CAPN2	Inverse variance weighted (multiplicative random effects)	2	-0.00576593	0.00184794	0.00180727	-0.00938788	-0.00214398	0.994251	0.990656	0.997858	0.0238369
Age-related hearing impairment (MTAG)	AZIN1	Inverse variance weighted (multiplicative random effects)	2	-0.00801645	0.00258437	0.00192283	-0.0130818	-0.00295109	0.992016	0.987003	0.997053	0.0252498
Age-related hearing impairment (MTAG)	AKAP13	Inverse variance weighted	2	-0.0195827	0.00632258	0.00195311	-0.031975	-0.00719048	0.980608	0.968531	0.992835	0.0255355
Age-related hearing impairment (MTAG)	TPP1	Inverse variance weighted (multiplicative random effects)	3	0.0115651	0.00375463	0.00206855	0.00420598	0.0189241	1.01163	1.00421	1.0191	0.0269271
Age-related hearing impairment (MTAG)	COL4A1	Inverse variance weighted (multiplicative random effects)	2	-0.0166148	0.00541081	0.00213576	-0.02722	-0.00600964	0.983522	0.973147	0.994008	0.0276817
Age-related hearing impairment (MTAG)	FBXL17	Inverse variance weighted	2	-0.0264495	0.00868918	0.00233486	-0.0434803	-0.00941873	0.973897	0.957451	0.990625	0.0300024
Age-related hearing impairment (MTAG)	FBXL17	Inverse variance weighted (multiplicative random effects)	2	-0.0264495	0.00868918	0.00233486	-0.0434803	-0.00941873	0.973897	0.957451	0.990625	0.0300024
Age-related hearing impairment (MTAG)	ACAT1	Inverse variance weighted (multiplicative random effects)	2	-0.00681619	0.00224594	0.00240623	-0.0112182	-0.00241414	0.993207	0.988844	0.997589	0.0307874
Age-related hearing impairment (MTAG)	PLTP	Inverse variance weighted (multiplicative random effects)	3	0.00882388	0.00290942	0.00242243	0.00312141	0.0145263	1.00886	1.00313	1.01463	0.0308628
Age-related hearing impairment (MTAG)	CEBPB	Inverse variance weighted	2	0.0344024	0.0113788	0.00249977	0.0120999	0.0567049	1.035	1.01217	1.05834	0.0317132
Age-related hearing impairment (MTAG)	ANXA3	Inverse variance weighted	2	-0.0184736	0.00611445	0.00251687	-0.0304579	-0.0064893	0.981696	0.970001	0.993532	0.0317954
Age-related hearing impairment (MTAG)	TG	Inverse variance weighted (multiplicative random effects)	2	0.00332033	0.00110691	0.00270311	0.00115078	0.00548988	1.00333	1.00115	1.0055	0.0335814
Age-related hearing impairment (MTAG)	SDC2	Inverse variance weighted (multiplicative random effects)	2	-0.0314577	0.0104794	0.00268341	-0.0519973	-0.010918	0.969032	0.949331	0.989141	0.0335814
Age-related hearing impairment (MTAG)	RPL12	Inverse variance weighted	2	-0.0157685	0.0052511	0.00267431	-0.0260606	-0.00547631	0.984355	0.974276	0.994539	0.0335814
Age-related hearing impairment (MTAG)	NAAA	Inverse variance weighted (multiplicative random effects)	8	0.00367102	0.00123554	0.00296661	0.00124935	0.00609268	1.00368	1.00125	1.00611	0.0365347
Age-related hearing impairment (MTAG)	ATP6V1G2	Inverse variance weighted	2	-0.0186951	0.00629453	0.00297744	-0.0310324	-0.00635784	0.981479	0.969444	0.993662	0.0365347
Age-related hearing impairment (MTAG)	SMPDL3A	Inverse variance weighted (multiplicative random effects)	2	0.00572744	0.00193643	0.0030991	0.00193204	0.00952285	1.00574	1.00193	1.00957	0.0378722
Age-related hearing impairment (MTAG)	TRDMT1	Inverse variance weighted (multiplicative random effects)	2	-0.0188705	0.00638386	0.0031168	-0.0313829	-0.00635818	0.981306	0.969104	0.993662	0.0379337
Age-related hearing impairment (MTAG)	KCNB1	Inverse variance weighted	2	0.0295609	0.010096	0.00341164	0.00977277	0.049349	1.03	1.00982	1.05059	0.0413541
Age-related hearing impairment (MTAG)	PLOD1	Inverse variance weighted (multiplicative random effects)	3	0.0110357	0.00377339	0.00344888	0.00363985	0.0184315	1.0111	1.00365	1.0186	0.0416369
Age-related hearing impairment (MTAG)	REV3L	Wald ratio	1	-0.0909762	0.0246105	0.00021847	-0.139213	-0.0427396	0.913039	0.870043	0.958161	0.0438297
Age-related hearing impairment (MTAG)	LAG3	Wald ratio	1	0.0891119	0.0226543	8.37021e-05	0.0447094	0.133514	1.0932	1.04572	1.14284	0.0438297
Age-related hearing impairment (MTAG)	STX1A	Wald ratio	1	-0.0535366	0.0140565	0.000139712	-0.0810874	-0.0259859	0.947871	0.922113	0.974349	0.0438297
Age-related hearing impairment (MTAG)	BLVRA	Wald ratio	1	-0.0140866	0.00370562	0.000143864	-0.0213496	-0.00682363	0.986012	0.978877	0.9932	0.0438297
Age-related hearing impairment (MTAG)	WNT3	Wald ratio	1	-0.0479988	0.0128315	0.000183503	-0.0731485	-0.0228491	0.953135	0.929463	0.97741	0.0438297
Age-related hearing impairment (MTAG)	ETV3	Wald ratio	1	0.126595	0.0343118	0.000224652	0.0593439	0.193846	1.13496	1.06114	1.21391	0.0438297
Age-related hearing impairment (MTAG)	PIK3R3	Wald ratio	1	0.0242558	0.00613081	7.60958e-05	0.0122394	0.0362722	1.02455	1.01231	1.03694	0.0438297
Age-related hearing impairment (MTAG)	ACSL1	Wald ratio	1	0.0947109	0.0247579	0.000130517	0.0461854	0.143236	1.09934	1.04727	1.154	0.0438297
Age-related hearing impairment (MTAG)	TUB	Wald ratio	1	-0.0687107	0.0184757	0.000200026	-0.104923	-0.0324984	0.933597	0.900394	0.968024	0.0438297
Age-related hearing impairment (MTAG)	AGER	Wald ratio	1	0.0368939	0.00931577	7.48338e-05	0.018635	0.0551528	1.03758	1.01881	1.0567	0.0438297
Age-related hearing impairment (MTAG)	SFTPD	Inverse variance weighted (multiplicative random effects)	2	0.00345871	0.00119349	0.00375565	0.00111948	0.00579794	1.00346	1.00112	1.00581	0.0449777
Age-related hearing impairment (MTAG)	NRXN1	Inverse variance weighted (multiplicative random effects)	2	0.0068866	0.00238021	0.00381254	0.00222138	0.0115518	1.00691	1.00222	1.01162	0.0454771
Age-related hearing impairment (MTAG)	IFNAR1	Inverse variance weighted (multiplicative random effects)	2	-0.0103112	0.00356738	0.00384727	-0.0173033	-0.00331917	0.989742	0.982846	0.996686	0.0457092
Age-related hearing impairment (MTAG)	FCRLA	Inverse variance weighted (multiplicative random effects)	2	0.00458469	0.001589	0.00391094	0.00147024	0.00769914	1.0046	1.00147	1.00773	0.046282
Age-related hearing impairment (MTAG)	PTGFR	Inverse variance weighted (multiplicative random effects)	2	0.000505155	0.000175605	0.00401913	0.000160969	0.00084934	1.00051	1.00016	1.00085	0.0473751
Age-related hearing impairment (MTAG)	SF3B2	Wald ratio	1	0.0217823	0.00601325	0.000291911	0.00999628	0.0335682	1.02202	1.01005	1.03414	0.0474599
Age-related hearing impairment (MTAG)	ELP5	Wald ratio	1	0.0235148	0.00648431	0.00028739	0.0108055	0.036224	1.02379	1.01086	1.03689	0.0474599
Age-related hearing impairment (MTAG)	BICD1	Inverse variance weighted (multiplicative random effects)	2	0.0155251	0.00540483	0.00407305	0.00493162	0.0261185	1.01565	1.00494	1.02646	0.0478224
Age-related hearing impairment (MTAG)	GYPC	Inverse variance weighted (multiplicative random effects)	3	0.00972284	0.00339068	0.00413705	0.0030771	0.0163686	1.00977	1.00308	1.0165	0.0483841
Age-related hearing impairment (MTAG)	USP24	Inverse variance weighted (multiplicative random effects)	2	-0.00892729	0.00312785	0.00431554	-0.0150579	-0.0027967	0.991112	0.985055	0.997207	0.0500746
Age-related hearing impairment (MTAG)	LIG3	Inverse variance weighted (multiplicative random effects)	3	-0.0135584	0.00475525	0.00435483	-0.0228787	-0.0042381	0.986533	0.977381	0.995771	0.0501475
Age-related hearing impairment (MTAG)	EMILIN2	Inverse variance weighted (multiplicative random effects)	2	-0.00575539	0.00202195	0.00442091	-0.00971841	-0.00179237	0.994261	0.990329	0.998209	0.0507134
Age-related hearing impairment (MTAG)	PPP5C	Wald ratio	1	-0.0135814	0.00384758	0.000415796	-0.0211226	-0.00604013	0.98651	0.979099	0.993978	0.0534292
Age-related hearing impairment (MTAG)	MLX	Wald ratio	1	0.0401278	0.0113221	0.000393816	0.0179364	0.0623192	1.04094	1.0181	1.0643	0.0534292
Age-related hearing impairment (MTAG)	SLC2A4	Wald ratio	1	-0.111473	0.0318269	0.000460957	-0.173853	-0.0490921	0.894516	0.84042	0.952093	0.0534292
Age-related hearing impairment (MTAG)	NDUFA13	Wald ratio	1	0.0437614	0.0123198	0.000382135	0.0196146	0.0679082	1.04473	1.01981	1.07027	0.0534292
Age-related hearing impairment (MTAG)	C4B	Wald ratio	1	0.0155001	0.00442881	0.000465554	0.00681962	0.0241806	1.01562	1.00684	1.02448	0.0534292
Age-related hearing impairment (MTAG)	ACAT2	Inverse variance weighted (multiplicative random effects)	2	0.0135265	0.00478373	0.0046899	0.00415034	0.0229026	1.01362	1.00416	1.02317	0.0535938
Age-related hearing impairment (MTAG)	NUP50	Inverse variance weighted	2	0.0180176	0.0064092	0.0049355	0.0054556	0.0305797	1.01818	1.00547	1.03105	0.0561859
Age-related hearing impairment (MTAG)	ARHGEF10	Inverse variance weighted (multiplicative random effects)	4	-0.012215	0.00436637	0.00514976	-0.0207731	-0.00365689	0.987859	0.979441	0.99635	0.0584029
Age-related hearing impairment (MTAG)	TSSK6	Wald ratio	1	0.03742	0.0108278	0.00054843	0.0161975	0.0586425	1.03813	1.01633	1.0604	0.0594437
Age-related hearing impairment (MTAG)	NEU1	Wald ratio	1	-0.0656908	0.019204	0.000624651	-0.103331	-0.0280509	0.93642	0.901829	0.972339	0.0615951
Age-related hearing impairment (MTAG)	ACTN3	Wald ratio	1	0.0312264	0.00913654	0.000631421	0.0133188	0.049134	1.03172	1.01341	1.05036	0.0615951
Age-related hearing impairment (MTAG)	BTN3A2	Inverse variance weighted	3	-0.00677971	0.00244407	0.00553818	-0.0115701	-0.00198933	0.993243	0.988497	0.998013	0.0623358
Age-related hearing impairment (MTAG)	BTN3A2	Inverse variance weighted (multiplicative random effects)	3	-0.00677971	0.00244407	0.00553818	-0.0115701	-0.00198933	0.993243	0.988497	0.998013	0.0623358
Age-related hearing impairment (MTAG)	NRP1	Inverse variance weighted (multiplicative random effects)	2	-0.0102516	0.00370616	0.00567329	-0.0175157	-0.0029875	0.989801	0.982637	0.997017	0.0636174
Age-related hearing impairment (MTAG)	OPN1SW	Inverse variance weighted (multiplicative random effects)	2	-0.0142463	0.00517013	0.00586043	-0.0243797	-0.00411279	0.985855	0.975915	0.995896	0.0654706
Age-related hearing impairment (MTAG)	RPS6KA2	Inverse variance weighted (multiplicative random effects)	4	-0.00515269	0.00187495	0.00599268	-0.00882759	-0.0014778	0.994861	0.991211	0.998523	0.0666992
Age-related hearing impairment (MTAG)	ARID5B	Inverse variance weighted	2	0.0158461	0.00580051	0.00629799	0.00447712	0.0272151	1.01597	1.00449	1.02759	0.06958
Age-related hearing impairment (MTAG)	BPHL	Inverse variance weighted	2	0.0271159	0.00993111	0.00632575	0.00765093	0.0465809	1.02749	1.00768	1.04768	0.0696298
Age-related hearing impairment (MTAG)	SIRPA	Inverse variance weighted (multiplicative random effects)	3	-0.0285703	0.0104756	0.00638494	-0.0491025	-0.00803821	0.971834	0.952084	0.991994	0.0700238
Age-related hearing impairment (MTAG)	CRISP3	Inverse variance weighted (multiplicative random effects)	2	-0.0102112	0.00374871	0.0064514	-0.0175586	-0.00286368	0.989841	0.982595	0.99714	0.0704944
Age-related hearing impairment (MTAG)	ERRFI1	Wald ratio	1	-0.101917	0.0302701	0.000760107	-0.161247	-0.0425878	0.903104	0.851082	0.958306	0.0706176
Age-related hearing impairment (MTAG)	SLC25A29	Inverse variance weighted	2	-0.0109948	0.00404447	0.00655849	-0.0189219	-0.00306761	0.989065	0.981256	0.996937	0.0711453
Age-related hearing impairment (MTAG)	CDC42BPA	Inverse variance weighted (multiplicative random effects)	2	0.0199258	0.00733934	0.00662895	0.0055407	0.0343109	1.02013	1.00556	1.03491	0.0716501
Age-related hearing impairment (MTAG)	RPS6KA4	Inverse variance weighted	3	0.0120466	0.00445338	0.00682949	0.00331797	0.0207752	1.01212	1.00332	1.02099	0.0732885
Age-related hearing impairment (MTAG)	RPS6KA4	Inverse variance weighted (multiplicative random effects)	3	0.0120466	0.00445338	0.00682949	0.00331797	0.0207752	1.01212	1.00332	1.02099	0.0732885
Age-related hearing impairment (MTAG)	PRRT3	Inverse variance weighted (multiplicative random effects)	4	0.0166482	0.00617736	0.00703821	0.00454055	0.0287558	1.01679	1.00455	1.02917	0.0747248
Age-related hearing impairment (MTAG)	ZNF165	Inverse variance weighted	2	0.0437657	0.0162356	0.0070249	0.0119439	0.0755875	1.04474	1.01202	1.07852	0.0747248
Age-related hearing impairment (MTAG)	ZNF165	Inverse variance weighted (multiplicative random effects)	2	0.0437657	0.0162356	0.0070249	0.0119439	0.0755875	1.04474	1.01202	1.07852	0.0747248
Age-related hearing impairment (MTAG)	POMT2	Inverse variance weighted (multiplicative random effects)	2	0.00993823	0.00369258	0.00711519	0.00270077	0.0171757	1.00999	1.0027	1.01732	0.0752708
Age-related hearing impairment (MTAG)	CDK5R1	Inverse variance weighted (multiplicative random effects)	2	0.00569088	0.00211538	0.00713991	0.00154475	0.00983702	1.00571	1.00155	1.00989	0.0752708
Age-related hearing impairment (MTAG)	WDR1	Wald ratio	1	0.028602	0.00861299	0.000897619	0.0117205	0.0454834	1.02901	1.01179	1.04653	0.0770346
Age-related hearing impairment (MTAG)	MUTYH	Wald ratio	1	0.0203707	0.00614031	0.000908148	0.00833569	0.0324057	1.02058	1.00837	1.03294	0.0770346
Age-related hearing impairment (MTAG)	MINK1	Inverse variance weighted (multiplicative random effects)	3	0.0068096	0.0025482	0.00753297	0.00181512	0.0118041	1.00683	1.00182	1.01187	0.0789215
Age-related hearing impairment (MTAG)	SHMT1	Inverse variance weighted (multiplicative random effects)	2	-0.00765682	0.00286552	0.00753892	-0.0132733	-0.0020404	0.992372	0.986814	0.997962	0.0789215
Age-related hearing impairment (MTAG)	LTB	Wald ratio	1	0.0716553	0.0217537	0.00098794	0.0290181	0.114293	1.07428	1.02944	1.12108	0.0803113
Age-related hearing impairment (MTAG)	PICK1	Inverse variance weighted (multiplicative random effects)	2	-0.0116327	0.00436628	0.00771664	-0.0201907	-0.00307484	0.988435	0.980012	0.99693	0.0805004
Age-related hearing impairment (MTAG)	UST	Inverse variance weighted (multiplicative random effects)	3	0.00345912	0.00130108	0.00784536	0.000909002	0.00600923	1.00347	1.00091	1.00603	0.0807183
Age-related hearing impairment (MTAG)	SENP6	Inverse variance weighted	2	-0.0148662	0.00558867	0.00781274	-0.02582	-0.00391239	0.985244	0.97451	0.996095	0.0807183
Age-related hearing impairment (MTAG)	GPR42	Inverse variance weighted	2	0.0335434	0.0126158	0.00784084	0.0088165	0.0582703	1.03411	1.00886	1.06	0.0807183
Age-related hearing impairment (MTAG)	ACADVL	Inverse variance weighted	2	-0.0151441	0.00570049	0.00789246	-0.0263171	-0.00397117	0.98497	0.974026	0.996037	0.0808158
Age-related hearing impairment (MTAG)	FGD4	Inverse variance weighted	2	-0.0325212	0.0122447	0.00790883	-0.0565209	-0.00852156	0.968002	0.945047	0.991515	0.0808158
Age-related hearing impairment (MTAG)	BPI	Inverse variance weighted (multiplicative random effects)	2	0.000852906	0.000321405	0.00796194	0.000222952	0.00148286	1.00085	1.00022	1.00148	0.0810817
Age-related hearing impairment (MTAG)	ABCA5	Wald ratio	1	0.0251861	0.00768274	0.00104444	0.010128	0.0402443	1.02551	1.01018	1.04107	0.0815082
Age-related hearing impairment (MTAG)	HLA-DQA1	Wald ratio	1	0.0583763	0.0179592	0.00115201	0.0231764	0.0935763	1.06011	1.02345	1.09809	0.0831524
Age-related hearing impairment (MTAG)	HLA-DRB5	Wald ratio	1	0.00804801	0.0024836	0.00119337	0.00318015	0.0129159	1.00808	1.00319	1.013	0.0831524
Age-related hearing impairment (MTAG)	HLA-H	Wald ratio	1	-0.0272538	0.00840245	0.00118051	-0.0437226	-0.010785	0.973114	0.957219	0.989273	0.0831524
Age-related hearing impairment (MTAG)	HSD17B14	Inverse variance weighted (multiplicative random effects)	2	0.00232243	0.00087882	0.00822563	0.00059994	0.00404492	1.00233	1.0006	1.00405	0.0832328
Age-related hearing impairment (MTAG)	PYGL	Inverse variance weighted (multiplicative random effects)	2	-0.0147597	0.00558543	0.00822876	-0.0257072	-0.00381226	0.985349	0.97462	0.996195	0.0832328
Age-related hearing impairment (MTAG)	CSNK1E	Inverse variance weighted	2	-0.0221707	0.00840728	0.00836212	-0.038649	-0.00569246	0.978073	0.962088	0.994324	0.084297
Age-related hearing impairment (MTAG)	BAK1P1	Wald ratio	1	-0.0759236	0.0235336	0.00125458	-0.12205	-0.0297976	0.926887	0.885105	0.970642	0.0844032
Age-related hearing impairment (MTAG)	MAD1L1	Inverse variance weighted	3	0.0206837	0.00785413	0.00845165	0.00528955	0.0360778	1.0209	1.0053	1.03674	0.0848068
Age-related hearing impairment (MTAG)	TRDMT1	Inverse variance weighted	2	-0.0188705	0.00716758	0.00846935	-0.032919	-0.00482208	0.981306	0.967617	0.99519	0.0848068
Age-related hearing impairment (MTAG)	METRN	Wald ratio	1	0.0253902	0.00795337	0.00141104	0.00980161	0.0409788	1.02572	1.00985	1.04183	0.0861937
Age-related hearing impairment (MTAG)	SGPL1	Wald ratio	1	0.105258	0.0329774	0.00141374	0.0406227	0.169894	1.111	1.04146	1.18518	0.0861937
Age-related hearing impairment (MTAG)	BAG6	Wald ratio	1	-0.0671177	0.020983	0.00138059	-0.108244	-0.0259911	0.935085	0.897408	0.974344	0.0861937
Age-related hearing impairment (MTAG)	MAPK6	Wald ratio	1	-0.102591	0.0323368	0.00151089	-0.165971	-0.0392111	0.902496	0.847071	0.961548	0.0893254
Age-related hearing impairment (MTAG)	NAT1	Inverse variance weighted (multiplicative random effects)	2	-0.00334275	0.00128195	0.00911915	-0.00585536	-0.000830131	0.996663	0.994162	0.99917	0.0907067
Age-related hearing impairment (MTAG)	SERPINB10	Inverse variance weighted (multiplicative random effects)	2	-0.00666864	0.00255713	0.00911113	-0.0116806	-0.00165665	0.993354	0.988387	0.998345	0.0907067
Age-related hearing impairment (MTAG)	EXOC4	Inverse variance weighted (multiplicative random effects)	3	-0.0127607	0.00490398	0.00926517	-0.0223725	-0.0031489	0.98732	0.977876	0.996856	0.091854
Age-related hearing impairment (MTAG)	SLC24A1	Inverse variance weighted (multiplicative random effects)	2	-0.0234831	0.0090345	0.00934219	-0.0411907	-0.0057755	0.97679	0.959646	0.994241	0.0923119
Age-related hearing impairment (MTAG)	ADSS2	Inverse variance weighted	3	0.0147219	0.00566969	0.00941509	0.00360933	0.0258345	1.01483	1.00362	1.02617	0.0924222
Age-related hearing impairment (MTAG)	ADSS2	Inverse variance weighted (multiplicative random effects)	3	0.0147219	0.00566969	0.00941509	0.00360933	0.0258345	1.01483	1.00362	1.02617	0.0924222
Age-related hearing impairment (MTAG)	GNAS	Inverse variance weighted (multiplicative random effects)	2	-0.00080197	0.000309244	0.00950538	-0.00140809	-0.000195851	0.999198	0.998593	0.999804	0.0927185
Age-related hearing impairment (MTAG)	PXDN	Inverse variance weighted (multiplicative random effects)	3	-0.00470721	0.00181557	0.00952289	-0.00826573	-0.00114869	0.995304	0.991768	0.998852	0.0927185
Age-related hearing impairment (MTAG)	TXNRD2	Inverse variance weighted	2	-0.0186563	0.00719728	0.00953817	-0.032763	-0.00454967	0.981517	0.967768	0.995461	0.0927185
Age-related hearing impairment (MTAG)	NDUFS8	Inverse variance weighted (multiplicative random effects)	3	-0.00918859	0.00355985	0.00984651	-0.0161659	-0.00221128	0.990854	0.983964	0.997791	0.095406
Age-related hearing impairment (MTAG)	CYB5R4	Wald ratio	1	0.0719281	0.0228843	0.00167156	0.0270749	0.116781	1.07458	1.02744	1.12387	0.095918
Age-related hearing impairment (MTAG)	LIG3	Inverse variance weighted	3	-0.0135584	0.00526271	0.00998591	-0.0238733	-0.00324349	0.986533	0.976409	0.996762	0.0964446
Age-related hearing impairment (MTAG)	CLK4	Inverse variance weighted (multiplicative random effects)	3	-0.00951028	0.00370302	0.0102213	-0.0167682	-0.00225237	0.990535	0.983372	0.99775	0.0984002
Age-related hearing impairment (MTAG)	AKT1	Inverse variance weighted (multiplicative random effects)	2	0.00562012	0.0021925	0.0103671	0.00132282	0.00991742	1.00564	1.00132	1.00997	0.0994843
Age-related hearing impairment (MTAG)	CAPZA1	Wald ratio	1	0.0825346	0.0265005	0.00184284	0.0305936	0.134475	1.08604	1.03107	1.14394	0.0998719
Age-related hearing impairment (MTAG)	BCL2L1	Wald ratio	1	0.0811248	0.0260252	0.00182603	0.0301154	0.132134	1.08451	1.03057	1.14126	0.0998719
Age-related hearing impairment (MTAG)	ITK	Inverse variance weighted (multiplicative random effects)	2	-0.00329023	0.0012858	0.0105007	-0.0058104	-0.000770056	0.996715	0.994206	0.99923	0.100124
Age-related hearing impairment (MTAG)	MUC6	Wald ratio	1	0.0911867	0.0293678	0.00190287	0.0336258	0.148748	1.09547	1.0342	1.16038	0.100338
Age-related hearing impairment (MTAG)	PTPRN	Inverse variance weighted	2	-0.0150792	0.00590529	0.0106645	-0.0266536	-0.00350481	0.985034	0.973699	0.996501	0.101364
Age-related hearing impairment (MTAG)	PSMB9	Inverse variance weighted (multiplicative random effects)	2	0.00541595	0.00212303	0.0107401	0.00125481	0.00957709	1.00543	1.00126	1.00962	0.101759
Age-related hearing impairment (MTAG)	KYAT1	Wald ratio	1	0.0277229	0.0090026	0.00207397	0.0100778	0.045368	1.02811	1.01013	1.04641	0.103752
Age-related hearing impairment (MTAG)	RHCE	Wald ratio	1	0.0558339	0.0181262	0.00206801	0.0203066	0.0913612	1.05742	1.02051	1.09566	0.103752
Age-related hearing impairment (MTAG)	MGMT	Inverse variance weighted (multiplicative random effects)	5	-0.00547845	0.00215447	0.0109957	-0.0097012	-0.0012557	0.994537	0.990346	0.998745	0.103852
Age-related hearing impairment (MTAG)	ACLY	Wald ratio	1	0.0319318	0.0104268	0.00219511	0.0114953	0.0523683	1.03245	1.01156	1.05376	0.106572
Age-related hearing impairment (MTAG)	APOM	Wald ratio	1	-0.0514167	0.0168223	0.00223959	-0.0843883	-0.0184451	0.949883	0.919074	0.981724	0.106572
Age-related hearing impairment (MTAG)	ZFP36L2	Wald ratio	1	0.0651753	0.0213772	0.00229744	0.0232759	0.107075	1.06735	1.02355	1.11302	0.106721
Age-related hearing impairment (MTAG)	RPLP1	Inverse variance weighted (multiplicative random effects)	2	0.0198793	0.00786072	0.0114406	0.00447232	0.0352864	1.02008	1.00448	1.03592	0.107714
Age-related hearing impairment (MTAG)	ITGAX	Inverse variance weighted	2	0.00752234	0.00298474	0.0117267	0.00167224	0.0133724	1.00755	1.00167	1.01346	0.109376
Age-related hearing impairment (MTAG)	ITGAX	Inverse variance weighted (multiplicative random effects)	2	0.00752234	0.00298474	0.0117267	0.00167224	0.0133724	1.00755	1.00167	1.01346	0.109376
Age-related hearing impairment (MTAG)	PSME1	Wald ratio	1	-0.0367627	0.0121492	0.00247862	-0.0605752	-0.0129503	0.963905	0.941223	0.987133	0.11246
Age-related hearing impairment (MTAG)	OAT	Inverse variance weighted (multiplicative random effects)	3	0.00916175	0.0036542	0.0121697	0.00199952	0.016324	1.0092	1.002	1.01646	0.113155
Age-related hearing impairment (MTAG)	CD36	Inverse variance weighted (multiplicative random effects)	3	0.00448316	0.00179214	0.0123643	0.000970572	0.00799575	1.00449	1.00097	1.00803	0.114609
Age-related hearing impairment (MTAG)	CD59	Wald ratio	1	0.0518803	0.0173663	0.00281346	0.0178424	0.0859181	1.05325	1.018	1.08972	0.115476
Age-related hearing impairment (MTAG)	JUND	Wald ratio	1	0.0592489	0.0198536	0.00284237	0.0203358	0.098162	1.06104	1.02054	1.10314	0.115476
Age-related hearing impairment (MTAG)	RRAS2	Wald ratio	1	-0.0245377	0.00825651	0.00295942	-0.0407205	-0.00835495	0.975761	0.960097	0.99168	0.115476
Age-related hearing impairment (MTAG)	TAF1A	Wald ratio	1	0.0231854	0.00778712	0.00290696	0.00792269	0.0384482	1.02346	1.00795	1.0392	0.115476
Age-related hearing impairment (MTAG)	SLC15A2	Wald ratio	1	-0.0195333	0.00655547	0.00288543	-0.032382	-0.00668453	0.980656	0.968137	0.993338	0.115476
Age-related hearing impairment (MTAG)	PDE7B	Wald ratio	1	-0.0629665	0.0211214	0.00287155	-0.104364	-0.0215684	0.938975	0.900897	0.978662	0.115476
Age-related hearing impairment (MTAG)	CNP	Wald ratio	1	0.0242299	0.00809921	0.00277487	0.00835543	0.0401043	1.02453	1.00839	1.04092	0.115476
Age-related hearing impairment (MTAG)	ABCC10	Wald ratio	1	0.0531753	0.0180652	0.003245	0.0177675	0.0885831	1.05461	1.01793	1.09263	0.11749
Age-related hearing impairment (MTAG)	BBS1	Wald ratio	1	-0.037106	0.0125964	0.00322159	-0.061795	-0.0124171	0.963574	0.940076	0.98766	0.11749
Age-related hearing impairment (MTAG)	CRYBG2	Wald ratio	1	-0.045402	0.0154278	0.00325189	-0.0756405	-0.0151635	0.955613	0.927149	0.984951	0.11749
Age-related hearing impairment (MTAG)	VKORC1L1	Wald ratio	1	0.0165209	0.00558592	0.00310051	0.00557248	0.0274693	1.01666	1.00559	1.02785	0.11749
Age-related hearing impairment (MTAG)	GYPE	Wald ratio	1	-0.010292	0.00351593	0.00341986	-0.0171832	-0.00340075	0.989761	0.982964	0.996605	0.121312
Age-related hearing impairment (MTAG)	UPK3A	Wald ratio	1	-0.0461215	0.0157965	0.00350345	-0.0770827	-0.0151603	0.954926	0.925813	0.984954	0.121411
Age-related hearing impairment (MTAG)	TTN	Wald ratio	1	-0.0871612	0.0298921	0.00354713	-0.14575	-0.0285726	0.916529	0.864374	0.971832	0.121411
Age-related hearing impairment (MTAG)	FAS	Inverse variance weighted (multiplicative random effects)	2	0.000971659	0.000393589	0.0135599	0.000200225	0.00174309	1.00097	1.0002	1.00174	0.124694
Age-related hearing impairment (MTAG)	GNA12	Inverse variance weighted (multiplicative random effects)	2	0.00967587	0.00391941	0.0135603	0.00199383	0.0173579	1.00972	1.002	1.01751	0.124694
Age-related hearing impairment (MTAG)	IGFBP3	Inverse variance weighted (multiplicative random effects)	2	0.00656035	0.00265789	0.0135772	0.00135089	0.0117698	1.00658	1.00135	1.01184	0.124694
Age-related hearing impairment (MTAG)	THRA	Wald ratio	1	-0.0179242	0.00617792	0.00371581	-0.0300329	-0.00581546	0.982236	0.970414	0.994201	0.124992
Age-related hearing impairment (MTAG)	DAXX	Wald ratio	1	0.0284138	0.00982227	0.00381825	0.0091622	0.0476655	1.02882	1.0092	1.04882	0.126261
Age-related hearing impairment (MTAG)	GSK3B	Inverse variance weighted	2	-0.018219	0.00744214	0.0143618	-0.0328056	-0.0036324	0.981946	0.967727	0.996374	0.130697
Age-related hearing impairment (MTAG)	GSK3B	Inverse variance weighted (multiplicative random effects)	2	-0.018219	0.00744214	0.0143618	-0.0328056	-0.0036324	0.981946	0.967727	0.996374	0.130697
Age-related hearing impairment (MTAG)	ARHGEF10	Inverse variance weighted	4	-0.012215	0.00505232	0.0156191	-0.0221175	-0.00231243	0.987859	0.978125	0.99769	0.140855
Age-related hearing impairment (MTAG)	GNLY	Inverse variance weighted (multiplicative random effects)	3	-0.00694457	0.00287139	0.0155829	-0.0125725	-0.00131665	0.993079	0.987506	0.998684	0.140855
Age-related hearing impairment (MTAG)	CST3	Inverse variance weighted (multiplicative random effects)	2	0.0024055	0.000997559	0.0158922	0.00045028	0.00436071	1.00241	1.00045	1.00437	0.142601
Age-related hearing impairment (MTAG)	KLC1	Inverse variance weighted	2	-0.0254411	0.0105615	0.0160033	-0.0461417	-0.00474044	0.97488	0.954907	0.995271	0.142601
Age-related hearing impairment (MTAG)	KLC1	Inverse variance weighted (multiplicative random effects)	2	-0.0254411	0.0105615	0.0160033	-0.0461417	-0.00474044	0.97488	0.954907	0.995271	0.142601
Age-related hearing impairment (MTAG)	CAPNS1	Inverse variance weighted (multiplicative random effects)	2	-0.0142642	0.00592127	0.0159974	-0.0258699	-0.0026585	0.985837	0.974462	0.997345	0.142601
Age-related hearing impairment (MTAG)	ABHD16A	Wald ratio	1	-0.0827052	0.0291094	0.00449464	-0.13976	-0.0256507	0.920623	0.869567	0.974675	0.143755
Age-related hearing impairment (MTAG)	MICA	Wald ratio	1	0.0192709	0.0067805	0.00448164	0.00598113	0.0325607	1.01946	1.006	1.0331	0.143755
Age-related hearing impairment (MTAG)	SCAP	Inverse variance weighted	8	-0.0122455	0.00509604	0.0162633	-0.0222338	-0.00225731	0.987829	0.978012	0.997745	0.143876
Age-related hearing impairment (MTAG)	SCAP	Inverse variance weighted (multiplicative random effects)	8	-0.0122455	0.00509604	0.0162633	-0.0222338	-0.00225731	0.987829	0.978012	0.997745	0.143876
Age-related hearing impairment (MTAG)	CERS6	Inverse variance weighted	2	0.0243346	0.0101295	0.0162906	0.0044807	0.0441884	1.02463	1.00449	1.04518	0.143876
Age-related hearing impairment (MTAG)	CASP3	Inverse variance weighted (multiplicative random effects)	3	0.00793739	0.00330651	0.0163713	0.00145662	0.0144182	1.00797	1.00146	1.01452	0.144164
Age-related hearing impairment (MTAG)	ADSS2	Weighted median	3	0.0173655	0.00554811	0.00174811	0.00649124	0.0282398	1.01752	1.00651	1.02864	0.144219
Age-related hearing impairment (MTAG)	LPAR2	Weighted median	3	-0.0155386	0.00478842	0.00117441	-0.0249239	-0.00615324	0.984582	0.975384	0.993866	0.144219
Age-related hearing impairment (MTAG)	RTKN2	Weighted median	3	0.0175303	0.00510323	0.00059225	0.00752798	0.0275327	1.01768	1.00756	1.02792	0.144219
Age-related hearing impairment (MTAG)	BTN3A2	Weighted median	3	-0.00697503	0.00221379	0.00162871	-0.0113141	-0.002636	0.993049	0.98875	0.997367	0.144219
Age-related hearing impairment (MTAG)	DDR1	Weighted median	3	-0.0189485	0.0057637	0.0010106	-0.0302453	-0.00765165	0.98123	0.970207	0.992378	0.144219
Age-related hearing impairment (MTAG)	HLA-DOB	Weighted median	3	-0.0198253	0.00574581	0.00055977	-0.0310871	-0.00856352	0.98037	0.969391	0.991473	0.144219
Age-related hearing impairment (MTAG)	PCGF3	Inverse variance weighted (multiplicative random effects)	2	0.00612397	0.00255998	0.0167478	0.00110642	0.0111415	1.00614	1.00111	1.0112	0.147047
Age-related hearing impairment (MTAG)	C1QA	Inverse variance weighted (multiplicative random effects)	2	0.00516349	0.00216029	0.0168399	0.000929324	0.00939765	1.00518	1.00093	1.00944	0.147423
Age-related hearing impairment (MTAG)	DAPK3	Inverse variance weighted	2	-0.0272347	0.0114064	0.0169559	-0.0495913	-0.0048781	0.973133	0.951618	0.995134	0.148006
Age-related hearing impairment (MTAG)	VPREB1	Inverse variance weighted (multiplicative random effects)	2	-0.00622106	0.00260794	0.0170594	-0.0113326	-0.00110949	0.993798	0.988731	0.998891	0.148476
Age-related hearing impairment (MTAG)	SULT1A1	Inverse variance weighted (multiplicative random effects)	3	0.00915074	0.00384291	0.0172563	0.00161864	0.0166828	1.00919	1.00162	1.01682	0.149754
Age-related hearing impairment (MTAG)	SMPD2	Wald ratio	1	-0.0134882	0.00478836	0.00484927	-0.0228734	-0.00410305	0.986602	0.977386	0.995905	0.150173
Age-related hearing impairment (MTAG)	GPBAR1	Wald ratio	1	0.0972501	0.0345032	0.00482363	0.0296238	0.164876	1.10214	1.03007	1.17925	0.150173
Age-related hearing impairment (MTAG)	SAMD1	Wald ratio	1	-0.0820226	0.0291967	0.00496486	-0.139248	-0.0247969	0.921251	0.870012	0.975508	0.151351
Age-related hearing impairment (MTAG)	MAML3	Inverse variance weighted	2	-0.0148674	0.00626412	0.0176243	-0.027145	-0.0025897	0.985243	0.97322	0.997414	0.152506
Age-related hearing impairment (MTAG)	TPCN2	Inverse variance weighted (multiplicative random effects)	2	0.0130087	0.00548421	0.0176904	0.00225969	0.0237578	1.01309	1.00226	1.02404	0.152637
Age-related hearing impairment (MTAG)	BBS2	Inverse variance weighted (multiplicative random effects)	3	-0.00667692	0.00282412	0.0180668	-0.0122122	-0.00114164	0.993345	0.987862	0.998859	0.155437
Age-related hearing impairment (MTAG)	MFGE8	Inverse variance weighted (multiplicative random effects)	3	-0.00715612	0.00302874	0.0181403	-0.0130924	-0.0012198	0.992869	0.986993	0.998781	0.155622
Age-related hearing impairment (MTAG)	AKR1A1	Wald ratio	1	-0.0436489	0.0156294	0.00522637	-0.0742825	-0.0130152	0.95729	0.928409	0.987069	0.156871
Age-related hearing impairment (MTAG)	PIK3IP1	Inverse variance weighted	2	-0.00842353	0.00357483	0.018456	-0.0154302	-0.00141685	0.991612	0.984688	0.998584	0.157878
Age-related hearing impairment (MTAG)	BBS2	Inverse variance weighted	3	-0.00667692	0.00284662	0.0189986	-0.0122563	-0.00109754	0.993345	0.987818	0.998903	0.162056
Age-related hearing impairment (MTAG)	KLHL25	Wald ratio	1	-0.0784555	0.028253	0.00548815	-0.133831	-0.0230796	0.924543	0.874738	0.977185	0.162233
Age-related hearing impairment (MTAG)	ETV2	Wald ratio	1	-0.0585449	0.0211418	0.00562023	-0.0999828	-0.017107	0.943136	0.904853	0.983039	0.163658
Age-related hearing impairment (MTAG)	NOS1AP	Inverse variance weighted	2	0.053233	0.0228762	0.0199652	0.00839561	0.0980704	1.05468	1.00843	1.10304	0.169336
Age-related hearing impairment (MTAG)	NOS1AP	Inverse variance weighted (multiplicative random effects)	2	0.053233	0.0228762	0.0199652	0.00839561	0.0980704	1.05468	1.00843	1.10304	0.169336
Age-related hearing impairment (MTAG)	ALOX5	Inverse variance weighted (multiplicative random effects)	2	0.00870709	0.0037749	0.0210786	0.00130828	0.0161059	1.00875	1.00131	1.01624	0.176283
Age-related hearing impairment (MTAG)	BRPF3	Inverse variance weighted (multiplicative random effects)	2	-0.0362045	0.0156814	0.0209569	-0.0669401	-0.00546904	0.964443	0.935251	0.994546	0.176283
Age-related hearing impairment (MTAG)	TPCN2	Inverse variance weighted	2	0.0130087	0.00563959	0.0210724	0.00195516	0.0240623	1.01309	1.00196	1.02435	0.176283
Age-related hearing impairment (MTAG)	GYG1	Inverse variance weighted (multiplicative random effects)	2	-0.00165847	0.000718558	0.0209962	-0.00306684	-0.000250096	0.998343	0.996938	0.99975	0.176283
Age-related hearing impairment (MTAG)	MMP17	Inverse variance weighted (multiplicative random effects)	2	-0.0186871	0.00808771	0.0208572	-0.034539	-0.00283522	0.981486	0.966051	0.997169	0.176283
Age-related hearing impairment (MTAG)	IGSF8	Inverse variance weighted (multiplicative random effects)	2	0.0144521	0.00627252	0.021221	0.00215792	0.0267462	1.01456	1.00216	1.02711	0.17698
Age-related hearing impairment (MTAG)	MYBPC3	Inverse variance weighted (multiplicative random effects)	2	-0.00391399	0.00169994	0.0213112	-0.00724587	-0.000582104	0.996094	0.99278	0.999418	0.177238
Age-related hearing impairment (MTAG)	CLEC3B	Inverse variance weighted (multiplicative random effects)	2	0.0139558	0.00606422	0.0213723	0.00206997	0.0258417	1.01405	1.00207	1.02618	0.177254
Age-related hearing impairment (MTAG)	PVALB	Inverse variance weighted (multiplicative random effects)	2	-0.0162047	0.00704512	0.0214409	-0.0300131	-0.00239626	0.983926	0.970433	0.997607	0.177331
Age-related hearing impairment (MTAG)	PSMB5	Inverse variance weighted (multiplicative random effects)	3	-0.0119056	0.00518569	0.0216837	-0.0220696	-0.00174168	0.988165	0.978172	0.99826	0.178846
Age-related hearing impairment (MTAG)	ETFB	Weighted median	3	0.0219725	0.00740484	0.0030041	0.00745903	0.036486	1.02222	1.00749	1.03716	0.179405
Age-related hearing impairment (MTAG)	NDUFAF1	Weighted median	3	-0.0232559	0.00790502	0.0032619	-0.0387497	-0.00776205	0.977012	0.961991	0.992268	0.179405
Age-related hearing impairment (MTAG)	ODC1	Wald ratio	1	0.0401191	0.0147121	0.00639242	0.0112834	0.0689549	1.04093	1.01135	1.07139	0.183406
Age-related hearing impairment (MTAG)	HLA-DRB1	Inverse variance weighted	2	0.0132502	0.00581532	0.0226966	0.0018522	0.0246482	1.01334	1.00185	1.02495	0.185666
Age-related hearing impairment (MTAG)	HLA-DRB1	Inverse variance weighted (multiplicative random effects)	2	0.0132502	0.00581532	0.0226966	0.0018522	0.0246482	1.01334	1.00185	1.02495	0.185666
Age-related hearing impairment (MTAG)	ADARB1	Inverse variance weighted	2	0.0129209	0.00567407	0.0227754	0.00179971	0.0240421	1.013	1.0018	1.02433	0.185803
Age-related hearing impairment (MTAG)	CLEC3B	Inverse variance weighted	2	0.0139558	0.00613711	0.0229654	0.00192711	0.0259846	1.01405	1.00193	1.02633	0.186844
Age-related hearing impairment (MTAG)	DDR1	Inverse variance weighted	3	-0.0174728	0.00769142	0.0231029	-0.032548	-0.00239764	0.982679	0.967976	0.997605	0.186946
Age-related hearing impairment (MTAG)	DDR1	Inverse variance weighted (multiplicative random effects)	3	-0.0174728	0.00769142	0.0231029	-0.032548	-0.00239764	0.982679	0.967976	0.997605	0.186946
Age-related hearing impairment (MTAG)	TCN2	Inverse variance weighted (multiplicative random effects)	2	0.00736653	0.00324723	0.023295	0.00100197	0.0137311	1.00739	1.001	1.01383	0.187992
Age-related hearing impairment (MTAG)	MMP9	Inverse variance weighted (multiplicative random effects)	2	0.0083897	0.00370438	0.0235246	0.00112912	0.0156503	1.00842	1.00113	1.01577	0.189335
Age-related hearing impairment (MTAG)	MECOM	Wald ratio	1	0.0530064	0.019602	0.00684823	0.0145865	0.0914263	1.05444	1.01469	1.09574	0.19232
Age-related hearing impairment (MTAG)	IL6	Wald ratio	1	0.0510062	0.0188799	0.00690024	0.0140017	0.0880107	1.05233	1.0141	1.092	0.19232
Age-related hearing impairment (MTAG)	TNFSF13	Inverse variance weighted (multiplicative random effects)	2	0.00863783	0.00383295	0.0242231	0.00112525	0.0161504	1.00868	1.00113	1.01628	0.194434
Age-related hearing impairment (MTAG)	PLOD1	Inverse variance weighted	3	0.0110357	0.00492107	0.0249266	0.00139039	0.020681	1.0111	1.00139	1.0209	0.199546
Age-related hearing impairment (MTAG)	CRY1	Wald ratio	1	-0.0328144	0.0122495	0.00738789	-0.0568234	-0.00880537	0.967718	0.944761	0.991233	0.203011
Age-related hearing impairment (MTAG)	RPL30	Wald ratio	1	-0.0706345	0.0264761	0.00763355	-0.122528	-0.0187414	0.931802	0.884681	0.981433	0.204015
Age-related hearing impairment (MTAG)	OCLN	Wald ratio	1	0.0393801	0.0147508	0.00759192	0.0104686	0.0682916	1.04017	1.01052	1.07068	0.204015
Age-related hearing impairment (MTAG)	ATXN1L	Wald ratio	1	0.0839528	0.03157	0.00783126	0.0220756	0.14583	1.08758	1.02232	1.157	0.20647
Age-related hearing impairment (MTAG)	TPP1	Inverse variance weighted	3	0.0115651	0.00519589	0.0260268	0.00138112	0.021749	1.01163	1.00138	1.02199	0.20762
Age-related hearing impairment (MTAG)	NDUFV3	Inverse variance weighted (multiplicative random effects)	2	0.00629484	0.00283179	0.0262213	0.000744532	0.0118451	1.00631	1.00074	1.01192	0.20824
Age-related hearing impairment (MTAG)	DCPS	Inverse variance weighted (multiplicative random effects)	2	-0.00168846	0.000762025	0.0267087	-0.00318202	-0.000194888	0.998313	0.996823	0.999805	0.211549
Age-related hearing impairment (MTAG)	CCR8	Inverse variance weighted (multiplicative random effects)	2	-0.0292754	0.0132194	0.0267885	-0.0551854	-0.00336547	0.971149	0.94631	0.99664	0.211622
Age-related hearing impairment (MTAG)	NAGLU	Wald ratio	1	-0.0243523	0.00923905	0.00839376	-0.0424609	-0.00624381	0.975942	0.958428	0.993776	0.215477
Age-related hearing impairment (MTAG)	EOMES	Wald ratio	1	-0.0292511	0.0110921	0.00836167	-0.0509916	-0.00751054	0.971173	0.950287	0.992518	0.215477
Age-related hearing impairment (MTAG)	AAMP	Wald ratio	1	-0.0428057	0.0164098	0.009093	-0.074969	-0.0106424	0.958098	0.927772	0.989414	0.219018
Age-related hearing impairment (MTAG)	ENHO	Wald ratio	1	0.0881276	0.0337005	0.00892202	0.0220747	0.154181	1.09213	1.02232	1.1667	0.219018
Age-related hearing impairment (MTAG)	CES4A	Wald ratio	1	-0.0506932	0.0194143	0.00902454	-0.0887452	-0.0126411	0.95057	0.915079	0.987438	0.219018
Age-related hearing impairment (MTAG)	DES	Wald ratio	1	0.0320369	0.0122226	0.00876402	0.00808065	0.0559932	1.03256	1.00811	1.05759	0.219018
Age-related hearing impairment (MTAG)	CDK10	Wald ratio	1	-0.0721174	0.0275051	0.00874229	-0.126027	-0.0182075	0.930422	0.881591	0.981957	0.219018
Age-related hearing impairment (MTAG)	BLM	Inverse variance weighted (multiplicative random effects)	3	-0.00595741	0.00271079	0.0279732	-0.0112706	-0.000644251	0.99406	0.988793	0.999356	0.2204
Age-related hearing impairment (MTAG)	ATP8B1	Wald ratio	1	-0.0571445	0.0219881	0.00935289	-0.100241	-0.0140477	0.944458	0.904619	0.98605	0.220545
Age-related hearing impairment (MTAG)	ST3GAL4	Wald ratio	1	-0.0299315	0.0115421	0.00950747	-0.052554	-0.007309	0.970512	0.948803	0.992718	0.220545
Age-related hearing impairment (MTAG)	MYC	Wald ratio	1	-0.0803914	0.0310437	0.00960815	-0.141237	-0.0195458	0.922755	0.868284	0.980644	0.220545
Age-related hearing impairment (MTAG)	SLC39A6	Wald ratio	1	-0.0553897	0.0213892	0.00960857	-0.0973126	-0.0134668	0.946116	0.907272	0.986623	0.220545
Age-related hearing impairment (MTAG)	ACP5	Inverse variance weighted	4	0.00740431	0.00338181	0.0285639	0.000775968	0.0140327	1.00743	1.00078	1.01413	0.224463
Age-related hearing impairment (MTAG)	IGF2BP2	Wald ratio	1	0.0952272	0.0370118	0.0100854	0.0226841	0.16777	1.09991	1.02294	1.18266	0.226168
Age-related hearing impairment (MTAG)	STAT3	Wald ratio	1	-0.029213	0.0113509	0.0100637	-0.0514608	-0.00696528	0.97121	0.949841	0.993059	0.226168
Age-related hearing impairment (MTAG)	TAC4	Wald ratio	1	-0.0299158	0.0116506	0.0102359	-0.0527509	-0.00708072	0.970527	0.948616	0.992944	0.226934
Age-related hearing impairment (MTAG)	DHRS4	Inverse variance weighted (multiplicative random effects)	2	0.00560349	0.00256646	0.0290095	0.000573239	0.0106337	1.00562	1.00057	1.01069	0.227367
Age-related hearing impairment (MTAG)	THNSL2	Inverse variance weighted (multiplicative random effects)	3	0.00310142	0.00142491	0.029512	0.000308604	0.00589423	1.00311	1.00031	1.00591	0.230102
Age-related hearing impairment (MTAG)	CA2	Inverse variance weighted (multiplicative random effects)	2	-0.00815053	0.00374753	0.029637	-0.0154957	-0.000805374	0.991883	0.984624	0.999195	0.230476
Age-related hearing impairment (MTAG)	ABHD12	Wald ratio	1	0.0230912	0.00903827	0.0106241	0.00537619	0.0408062	1.02336	1.00539	1.04165	0.232895
Age-related hearing impairment (MTAG)	PTPRJ	Wald ratio	1	0.0214637	0.00841844	0.0107846	0.00496352	0.0379638	1.0217	1.00498	1.03869	0.233787
Age-related hearing impairment (MTAG)	RNASEL	Inverse variance weighted (multiplicative random effects)	2	0.00490226	0.0022644	0.0303932	0.000464038	0.00934048	1.00491	1.00046	1.00938	0.235744
Age-related hearing impairment (MTAG)	PGLYRP1	Inverse variance weighted (multiplicative random effects)	2	0.00540575	0.00249879	0.0305143	0.000508127	0.0103034	1.00542	1.00051	1.01036	0.236072
Age-related hearing impairment (MTAG)	ITGA1	Inverse variance weighted	2	0.0120931	0.00559868	0.0307731	0.0011197	0.0230665	1.01217	1.00112	1.02333	0.237461
Age-related hearing impairment (MTAG)	PRKCZ	Inverse variance weighted (multiplicative random effects)	2	-0.0172591	0.00800417	0.0310635	-0.0329472	-0.00157088	0.982889	0.96759	0.99843	0.239085
Age-related hearing impairment (MTAG)	COL9A3	Inverse variance weighted	4	0.00924247	0.00429999	0.0316014	0.000814491	0.0176704	1.00929	1.00081	1.01783	0.240138
Age-related hearing impairment (MTAG)	COL9A3	Inverse variance weighted (multiplicative random effects)	4	0.00924247	0.00429999	0.0316014	0.000814491	0.0176704	1.00929	1.00081	1.01783	0.240138
Age-related hearing impairment (MTAG)	CERKL	Inverse variance weighted (multiplicative random effects)	2	-0.00589083	0.00274009	0.031566	-0.0112614	-0.000520243	0.994126	0.988802	0.99948	0.240138
Age-related hearing impairment (MTAG)	COX11	Wald ratio	1	0.0152339	0.00600679	0.0112092	0.00346057	0.0270072	1.01535	1.00347	1.02738	0.24032
Age-related hearing impairment (MTAG)	DNAJB1	Inverse variance weighted	2	-0.0223667	0.0104175	0.0317912	-0.0427851	-0.00194834	0.977882	0.958117	0.998054	0.240361
Age-related hearing impairment (MTAG)	DNAJB1	Inverse variance weighted (multiplicative random effects)	2	-0.0223667	0.0104175	0.0317912	-0.0427851	-0.00194834	0.977882	0.958117	0.998054	0.240361
Age-related hearing impairment (MTAG)	CNPY4	Inverse variance weighted (multiplicative random effects)	2	-0.00515731	0.0024042	0.0319426	-0.00986954	-0.000445085	0.994856	0.990179	0.999555	0.240897
Age-related hearing impairment (MTAG)	SLC1A5	Inverse variance weighted (multiplicative random effects)	2	-0.00870595	0.00407085	0.0324673	-0.0166848	-0.000727094	0.991332	0.983454	0.999273	0.244239
Age-related hearing impairment (MTAG)	KLHL30	Inverse variance weighted	2	0.0114129	0.00536517	0.0334015	0.000897185	0.0219287	1.01148	1.0009	1.02217	0.250637
Age-related hearing impairment (MTAG)	CHID1	Wald ratio	1	0.0748134	0.0297194	0.0118249	0.0165634	0.133063	1.07768	1.0167	1.14232	0.250766
Age-related hearing impairment (MTAG)	LRRK1	Inverse variance weighted (multiplicative random effects)	2	-0.00809562	0.00381061	0.0336289	-0.0155644	-0.00062682	0.991937	0.984556	0.999373	0.251712
Age-related hearing impairment (MTAG)	FCER1A	Inverse variance weighted (multiplicative random effects)	2	0.0227612	0.0107333	0.0339541	0.00172394	0.0437984	1.02302	1.00173	1.04477	0.253512
Age-related hearing impairment (MTAG)	PICK1	Inverse variance weighted	2	-0.0116327	0.00549994	0.0344242	-0.0224126	-0.000852864	0.988435	0.977837	0.999147	0.25417
Age-related hearing impairment (MTAG)	PYGL	Inverse variance weighted	2	-0.0147597	0.00696689	0.0341285	-0.0284148	-0.0011046	0.985349	0.971985	0.998896	0.25417
Age-related hearing impairment (MTAG)	MAN2B1	Inverse variance weighted (multiplicative random effects)	2	-0.00342084	0.00161775	0.0344666	-0.00659162	-0.000250055	0.996585	0.99343	0.99975	0.25417
Age-related hearing impairment (MTAG)	STK17B	Inverse variance weighted	2	0.0133726	0.00635206	0.0352706	0.000922558	0.0258226	1.01346	1.00092	1.02616	0.25946
Age-related hearing impairment (MTAG)	CPSF3	Wald ratio	1	-0.0353521	0.0142041	0.0128149	-0.0631921	-0.00751212	0.965265	0.938763	0.992516	0.263178
Age-related hearing impairment (MTAG)	SRPK2	Wald ratio	1	-0.030014	0.0120508	0.0127519	-0.0536335	-0.00639444	0.970432	0.947779	0.993626	0.263178
Age-related hearing impairment (MTAG)	EGFL8	Wald ratio	1	0.0511655	0.020497	0.0125518	0.0109913	0.0913397	1.0525	1.01105	1.09564	0.263178
Age-related hearing impairment (MTAG)	RPLP0	Wald ratio	1	-0.0606076	0.0244028	0.0130049	-0.108437	-0.0127782	0.941192	0.897235	0.987303	0.264297
Age-related hearing impairment (MTAG)	MAP3K11	Inverse variance weighted (multiplicative random effects)	2	0.00187345	0.000894299	0.0361819	0.000120621	0.00362627	1.00188	1.00012	1.00363	0.264938
Age-related hearing impairment (MTAG)	LRRK2	Inverse variance weighted	2	0.0109405	0.00522529	0.0362807	0.000698973	0.0211821	1.011	1.0007	1.02141	0.264938
Age-related hearing impairment (MTAG)	LRRK2	Inverse variance weighted (multiplicative random effects)	2	0.0109405	0.00522529	0.0362807	0.000698973	0.0211821	1.011	1.0007	1.02141	0.264938
Age-related hearing impairment (MTAG)	SIRT6	Wald ratio	1	0.0363568	0.0147188	0.0135081	0.00750787	0.0652058	1.03703	1.00754	1.06738	0.266478
Age-related hearing impairment (MTAG)	LIPE	Wald ratio	1	-0.0530231	0.0214981	0.0136475	-0.0951593	-0.0108868	0.948358	0.909228	0.989172	0.266478
Age-related hearing impairment (MTAG)	FNDC5	Wald ratio	1	-0.0604682	0.0245057	0.0136053	-0.108499	-0.0124371	0.941324	0.897179	0.98764	0.266478
Age-related hearing impairment (MTAG)	KCNA2	Wald ratio	1	0.0817466	0.0331479	0.0136585	0.0167768	0.146716	1.08518	1.01692	1.15803	0.266478
Age-related hearing impairment (MTAG)	RNASET2	Inverse variance weighted	3	-0.00751357	0.00359675	0.0367087	-0.0145632	-0.000463943	0.992515	0.985542	0.999536	0.267411
Age-related hearing impairment (MTAG)	HDAC1	Wald ratio	1	0.0506653	0.0206015	0.0139206	0.0102864	0.0910442	1.05197	1.01034	1.09532	0.268272
Age-related hearing impairment (MTAG)	SRM	Wald ratio	1	0.0903408	0.0368308	0.0141726	0.0181524	0.162529	1.09455	1.01832	1.17648	0.268272
Age-related hearing impairment (MTAG)	SFRP5	Wald ratio	1	-0.0386372	0.0157428	0.0141169	-0.0694931	-0.00778126	0.9621	0.932867	0.992249	0.268272
Age-related hearing impairment (MTAG)	NDUFB10	Wald ratio	1	-0.0223265	0.00912136	0.0143766	-0.0402043	-0.00444862	0.977921	0.960593	0.995561	0.268272
Age-related hearing impairment (MTAG)	PDE4B	Wald ratio	1	0.0341246	0.0139502	0.014438	0.00678226	0.0614669	1.03471	1.00681	1.0634	0.268272
Age-related hearing impairment (MTAG)	PTGFRN	Inverse variance weighted	2	0.0196819	0.00944369	0.0371483	0.00117225	0.0381915	1.01988	1.00117	1.03893	0.269956
Age-related hearing impairment (MTAG)	C4A	Inverse variance weighted	2	-0.0227996	0.0109693	0.037664	-0.0442995	-0.00129978	0.977458	0.956667	0.998701	0.272382
Age-related hearing impairment (MTAG)	C4A	Inverse variance weighted (multiplicative random effects)	2	-0.0227996	0.0109693	0.037664	-0.0442995	-0.00129978	0.977458	0.956667	0.998701	0.272382
Age-related hearing impairment (MTAG)	RPS6KA5	Inverse variance weighted (multiplicative random effects)	2	-0.00268579	0.00129327	0.0378258	-0.00522061	-0.000150973	0.997318	0.994793	0.999849	0.272893
Age-related hearing impairment (MTAG)	FCER2	Inverse variance weighted (multiplicative random effects)	2	-0.00788051	0.00380167	0.0381808	-0.0153318	-0.000429239	0.99215	0.984785	0.999571	0.274792
Age-related hearing impairment (MTAG)	COL4A1	Inverse variance weighted	2	-0.0166148	0.00802006	0.0382973	-0.0323342	-0.000895506	0.983522	0.968183	0.999105	0.274969
Age-related hearing impairment (MTAG)	ITGA9	Inverse variance weighted (multiplicative random effects)	2	-0.00626177	0.00302481	0.0384393	-0.0121904	-0.000333149	0.993758	0.987884	0.999667	0.275329
Age-related hearing impairment (MTAG)	GAMT	Inverse variance weighted	2	-0.0229783	0.0111427	0.0391908	-0.0448181	-0.00113854	0.977284	0.956171	0.998862	0.280041
Age-related hearing impairment (MTAG)	GSTZ1	Inverse variance weighted (multiplicative random effects)	2	-0.00413518	0.00200966	0.0396242	-0.00807412	-0.000196234	0.995873	0.991958	0.999804	0.280158
Age-related hearing impairment (MTAG)	STX4	Inverse variance weighted	2	-0.0144373	0.00704457	0.040421	-0.0282446	-0.000629929	0.985666	0.972151	0.99937	0.280158
Age-related hearing impairment (MTAG)	STX4	Inverse variance weighted (multiplicative random effects)	2	-0.0144373	0.00704457	0.040421	-0.0282446	-0.000629929	0.985666	0.972151	0.99937	0.280158
Age-related hearing impairment (MTAG)	EPHA4	Inverse variance weighted (multiplicative random effects)	4	-0.00695777	0.0033935	0.040333	-0.013609	-0.000306509	0.993066	0.986483	0.999694	0.280158
Age-related hearing impairment (MTAG)	NENF	Inverse variance weighted	2	-0.0154938	0.00755625	0.0403194	-0.030304	-0.000683552	0.984626	0.970151	0.999317	0.280158
Age-related hearing impairment (MTAG)	ACAT2	Inverse variance weighted	2	0.0135265	0.00659057	0.0401313	0.000608936	0.026444	1.01362	1.00061	1.0268	0.280158
Age-related hearing impairment (MTAG)	CRY2	Inverse variance weighted	2	0.0126603	0.00614518	0.0393794	0.000615746	0.0247049	1.01274	1.00062	1.02501	0.280158
Age-related hearing impairment (MTAG)	VAMP1	Inverse variance weighted (multiplicative random effects)	2	0.0053559	0.00261186	0.0403053	0.000236651	0.0104752	1.00537	1.00024	1.01053	0.280158
Age-related hearing impairment (MTAG)	NPC1	Inverse variance weighted	2	0.0125495	0.00609772	0.0395847	0.000597923	0.024501	1.01263	1.0006	1.0248	0.280158
Age-related hearing impairment (MTAG)	PSEN2	Inverse variance weighted	2	-0.0198659	0.00971614	0.0408915	-0.0389095	-0.000822266	0.98033	0.961838	0.999178	0.280158
Age-related hearing impairment (MTAG)	AMFR	Inverse variance weighted	2	0.00760828	0.00371278	0.0404413	0.00033123	0.0148853	1.00764	1.00033	1.015	0.280158
Age-related hearing impairment (MTAG)	ANXA5	Inverse variance weighted	5	0.009584	0.00468697	0.0408728	0.000397537	0.0187705	1.00963	1.0004	1.01895	0.280158
Age-related hearing impairment (MTAG)	ANXA5	Inverse variance weighted (multiplicative random effects)	5	0.009584	0.00468697	0.0408728	0.000397537	0.0187705	1.00963	1.0004	1.01895	0.280158
Age-related hearing impairment (MTAG)	CASP7	Inverse variance weighted (multiplicative random effects)	2	0.00262206	0.00128064	0.040613	0.000112004	0.00513212	1.00263	1.00011	1.00515	0.280158
Age-related hearing impairment (MTAG)	CHST13	Inverse variance weighted (multiplicative random effects)	5	0.00550053	0.00267873	0.0400324	0.000250231	0.0107508	1.00552	1.00025	1.01081	0.280158
Age-related hearing impairment (MTAG)	HBG2	Inverse variance weighted (multiplicative random effects)	2	0.00133217	0.000650525	0.0405757	5.71423e-05	0.0026072	1.00133	1.00006	1.00261	0.280158
Age-related hearing impairment (MTAG)	SLC29A3	Inverse variance weighted (multiplicative random effects)	3	0.00266985	0.00129986	0.0399808	0.000122119	0.00521759	1.00267	1.00012	1.00523	0.280158
Age-related hearing impairment (MTAG)	ANG	Inverse variance weighted	3	0.0111379	0.00542654	0.0401217	0.000501922	0.021774	1.0112	1.0005	1.02201	0.280158
Age-related hearing impairment (MTAG)	CYB5R3	Inverse variance weighted (multiplicative random effects)	2	-0.00956251	0.00468119	0.041077	-0.0187376	-0.000387376	0.990483	0.981437	0.999613	0.280781
Age-related hearing impairment (MTAG)	GTF2H1	Inverse variance weighted (multiplicative random effects)	2	-0.00788399	0.00386127	0.0411699	-0.0154521	-0.000315909	0.992147	0.984667	0.999684	0.280781
Age-related hearing impairment (MTAG)	NFKB1	Wald ratio	1	0.0206758	0.00853155	0.0153737	0.00395399	0.0373977	1.02089	1.00396	1.03811	0.282962
Age-related hearing impairment (MTAG)	CDK7	Wald ratio	1	0.0436996	0.0180748	0.0156185	0.008273	0.0791261	1.04467	1.00831	1.08234	0.284783
Age-related hearing impairment (MTAG)	COX10	Inverse variance weighted (multiplicative random effects)	2	-0.017087	0.00842	0.0424249	-0.0335902	-0.000583743	0.983058	0.966968	0.999416	0.285928
Age-related hearing impairment (MTAG)	SMARCA2	Inverse variance weighted (multiplicative random effects)	2	-0.0208576	0.0102687	0.0422361	-0.0409842	-0.000730992	0.979358	0.959844	0.999269	0.285928
Age-related hearing impairment (MTAG)	CASP5	Inverse variance weighted (multiplicative random effects)	2	0.00289892	0.00142902	0.0424977	9.80501e-05	0.0056998	1.0029	1.0001	1.00572	0.285928
Age-related hearing impairment (MTAG)	ADAMTSL4	Inverse variance weighted	2	0.0114104	0.00562471	0.0424967	0.000385982	0.0224348	1.01148	1.00039	1.02269	0.285928
Age-related hearing impairment (MTAG)	ULK4	Inverse variance weighted (multiplicative random effects)	3	0.0039958	0.00196704	0.0422166	0.000140404	0.0078512	1.004	1.00014	1.00788	0.285928
Age-related hearing impairment (MTAG)	IFNLR1	Inverse variance weighted (multiplicative random effects)	2	0.00852437	0.00419381	0.0420923	0.000304498	0.0167442	1.00856	1.0003	1.01689	0.285928
Age-related hearing impairment (MTAG)	TRBV7-1	Inverse variance weighted (multiplicative random effects)	2	-0.00749902	0.00370971	0.0432325	-0.0147701	-0.000227987	0.992529	0.985338	0.999772	0.29022
Age-related hearing impairment (MTAG)	BAK1	Inverse variance weighted	2	0.0113471	0.0056196	0.0434661	0.000332699	0.0223615	1.01141	1.00033	1.02261	0.291135
Age-related hearing impairment (MTAG)	COX10	Inverse variance weighted	2	-0.017087	0.00847013	0.0436623	-0.0336884	-0.000485494	0.983058	0.966873	0.999515	0.291797
Age-related hearing impairment (MTAG)	DLX4	Wald ratio	1	-0.0487291	0.0203753	0.0167759	-0.0886646	-0.0087936	0.952439	0.915152	0.991245	0.295235
Age-related hearing impairment (MTAG)	TNNC1	Wald ratio	1	0.032388	0.0135363	0.0167259	0.00585686	0.0589191	1.03292	1.00587	1.06069	0.295235
Age-related hearing impairment (MTAG)	FN1	Wald ratio	1	0.0261573	0.0109367	0.0167706	0.00472136	0.0475933	1.0265	1.00473	1.04874	0.295235
Age-related hearing impairment (MTAG)	TUBB2B	Wald ratio	1	0.0269479	0.01127	0.0167971	0.00485871	0.049037	1.02731	1.00487	1.05026	0.295235
Age-related hearing impairment (MTAG)	IGLV2-18	Wald ratio	1	0.050973	0.0214093	0.0172716	0.00901065	0.0929353	1.05229	1.00905	1.09739	0.298202
Age-related hearing impairment (MTAG)	IGLV3-16	Wald ratio	1	0.0435957	0.0183108	0.0172716	0.00770654	0.0794848	1.04456	1.00774	1.08273	0.298202
Age-related hearing impairment (MTAG)	CXCL1	Inverse variance weighted (multiplicative random effects)	2	-0.00994228	0.00495828	0.0449433	-0.0196605	-0.000224041	0.990107	0.980531	0.999776	0.299688
Age-related hearing impairment (MTAG)	LAMP3	Inverse variance weighted	2	0.0254122	0.0127031	0.0454498	0.000514064	0.0503103	1.02574	1.00051	1.0516	0.301722
Age-related hearing impairment (MTAG)	LAMP3	Inverse variance weighted (multiplicative random effects)	2	0.0254122	0.0127031	0.0454498	0.000514064	0.0503103	1.02574	1.00051	1.0516	0.301722
Age-related hearing impairment (MTAG)	ECHS1	Inverse variance weighted (multiplicative random effects)	2	0.00982529	0.00491459	0.0455857	0.000192696	0.0194579	1.00987	1.00019	1.01965	0.301955
Age-related hearing impairment (MTAG)	EDAR	Inverse variance weighted (multiplicative random effects)	2	-0.0166477	0.00833128	0.0456933	-0.032977	-0.000318381	0.98349	0.967561	0.999682	0.302
Age-related hearing impairment (MTAG)	NMB	Wald ratio	1	-0.0142852	0.00602138	0.0176724	-0.0260871	-0.00248328	0.985816	0.97425	0.99752	0.302446
Age-related hearing impairment (MTAG)	EFNB2	Wald ratio	1	-0.0711179	0.0300707	0.018029	-0.130057	-0.0121793	0.931352	0.878046	0.987895	0.304224
Age-related hearing impairment (MTAG)	FAT4	Wald ratio	1	0.0584874	0.0247429	0.0180881	0.00999139	0.106983	1.06023	1.01004	1.11292	0.304224
Age-related hearing impairment (MTAG)	MRM2	Wald ratio	1	-0.0186424	0.00791186	0.0184596	-0.0341497	-0.00313521	0.98153	0.966427	0.99687	0.307818
Age-related hearing impairment (MTAG)	FDFT1	Inverse variance weighted (multiplicative random effects)	3	0.00244519	0.00123644	0.0479731	2.17701e-05	0.00486862	1.00245	1.00002	1.00488	0.314292
Age-related hearing impairment (MTAG)	NEGR1	Inverse variance weighted (multiplicative random effects)	3	-0.00278747	0.00140917	0.0479183	-0.00554945	-2.55e-05	0.997216	0.994466	0.999975	0.314292
Age-related hearing impairment (MTAG)	TSPEAR	Inverse variance weighted (multiplicative random effects)	2	0.0180045	0.00909618	0.0477774	0.000175951	0.035833	1.01817	1.00018	1.03648	0.314292
Age-related hearing impairment (MTAG)	P2RY11	Inverse variance weighted	2	0.0197271	0.00996264	0.0476918	0.000200289	0.0392538	1.01992	1.0002	1.04003	0.314292
Age-related hearing impairment (MTAG)	CD9	Inverse variance weighted	2	-0.0110235	0.0055774	0.0481027	-0.0219552	-9.18e-05	0.989037	0.978284	0.999908	0.314453
Age-related hearing impairment (MTAG)	DPP4	Inverse variance weighted (multiplicative random effects)	2	-0.0169623	0.00858687	0.0482252	-0.0337926	-0.000132051	0.983181	0.966772	0.999868	0.314567
Age-related hearing impairment (MTAG)	BST1	Inverse variance weighted (multiplicative random effects)	3	0.00207112	0.00104915	0.0483711	1.47859e-05	0.00412745	1.00207	1.00001	1.00414	0.314833
Age-related hearing impairment (MTAG)	KLHL29	Inverse variance weighted	2	0.0337029	0.0171054	0.0488032	0.000176303	0.0672294	1.03428	1.00018	1.06954	0.31627
Age-related hearing impairment (MTAG)	KLHL29	Inverse variance weighted (multiplicative random effects)	2	0.0337029	0.0171054	0.0488032	0.000176303	0.0672294	1.03428	1.00018	1.06954	0.31627
Age-related hearing impairment (MTAG)	PLD1	Inverse variance weighted (multiplicative random effects)	2	-0.00178703	0.000908889	0.0492793	-0.00356845	-5.61e-06	0.998215	0.996438	0.999994	0.317979
Age-related hearing impairment (MTAG)	ASAH1	Inverse variance weighted (multiplicative random effects)	2	-0.0039483	0.00201431	0.0499807	-0.00789635	-2.59e-07	0.996059	0.992135	1	0.321121
Age-related hearing impairment (MTAG)	SPTBN1	Inverse variance weighted	2	-0.0102572	0.00523251	0.0499629	-0.0205129	-1.47e-06	0.989795	0.979696	0.999999	0.321121
Age-related hearing impairment (MTAG)	CDK5R1	Inverse variance weighted	2	0.00569088	0.00290569	0.0501674	-4.26e-06	0.011386	1.00571	0.999996	1.01145	0.32163
Age-related hearing impairment (MTAG)	CCNK	Wald ratio	1	0.0468802	0.0201677	0.0200978	0.00735146	0.0864088	1.048	1.00738	1.09025	0.329169
Age-related hearing impairment (MTAG)	GAPDH	Wald ratio	1	0.0333788	0.0143905	0.0203675	0.0051735	0.0615842	1.03394	1.00519	1.06352	0.329169
Age-related hearing impairment (MTAG)	IL1RL1	Wald ratio	1	-0.0179149	0.00773683	0.0205836	-0.0330791	-0.00275072	0.982245	0.967462	0.997253	0.329169
Age-related hearing impairment (MTAG)	DHRS13	Wald ratio	1	0.0202899	0.00871687	0.0199305	0.00320479	0.0373749	1.0205	1.00321	1.03808	0.329169
Age-related hearing impairment (MTAG)	UPP1	Wald ratio	1	-0.0541763	0.0233882	0.0205366	-0.100017	-0.00833546	0.947265	0.904822	0.991699	0.329169
Age-related hearing impairment (MTAG)	ITGA4	Inverse variance weighted (multiplicative random effects)	3	-0.00424541	0.00218131	0.0516223	-0.00852077	2.99482e-05	0.995764	0.991515	1.00003	0.33025
Age-related hearing impairment (MTAG)	COMT	Inverse variance weighted (multiplicative random effects)	2	-0.00223316	0.00115033	0.0522193	-0.0044878	2.14865e-05	0.997769	0.995522	1.00002	0.330538
Age-related hearing impairment (MTAG)	GPX4	Inverse variance weighted	3	0.0116321	0.00598475	0.051941	-9.8e-05	0.0233622	1.0117	0.999902	1.02364	0.330538
Age-related hearing impairment (MTAG)	GPX4	Inverse variance weighted (multiplicative random effects)	3	0.0116321	0.00598475	0.051941	-9.8e-05	0.0233622	1.0117	0.999902	1.02364	0.330538
Age-related hearing impairment (MTAG)	MFGE8	Inverse variance weighted	3	-0.00715612	0.00368822	0.0523475	-0.014385	7.27874e-05	0.992869	0.985718	1.00007	0.330651
Age-related hearing impairment (MTAG)	RNASE3	Inverse variance weighted	3	0.00748197	0.00386041	0.0526074	-8.44e-05	0.0150484	1.00751	0.999916	1.01516	0.330896
Age-related hearing impairment (MTAG)	RNASE3	Inverse variance weighted (multiplicative random effects)	3	0.00748197	0.00386041	0.0526074	-8.44e-05	0.0150484	1.00751	0.999916	1.01516	0.330896
Age-related hearing impairment (MTAG)	IFNGR1	Inverse variance weighted	3	-0.0196891	0.0102191	0.0540173	-0.0397186	0.000340316	0.980503	0.96106	1.00034	0.339052
Age-related hearing impairment (MTAG)	HSD17B1	Wald ratio	1	-0.0240817	0.0104688	0.0214298	-0.0446005	-0.00356279	0.976206	0.956379	0.996444	0.339916
Age-related hearing impairment (MTAG)	PTK2B	Inverse variance weighted	2	0.0100043	0.00521621	0.0551213	-0.000219505	0.020228	1.01005	0.999781	1.02043	0.343104
Age-related hearing impairment (MTAG)	PTK2B	Inverse variance weighted (multiplicative random effects)	2	0.0100043	0.00521621	0.0551213	-0.000219505	0.020228	1.01005	0.999781	1.02043	0.343104
Age-related hearing impairment (MTAG)	IL11RA	Inverse variance weighted	3	0.0101793	0.00530574	0.0550428	-0.000219986	0.0205785	1.01023	0.99978	1.02079	0.343104
Age-related hearing impairment (MTAG)	IL11RA	Inverse variance weighted (multiplicative random effects)	3	0.0101793	0.00530574	0.0550428	-0.000219986	0.0205785	1.01023	0.99978	1.02079	0.343104
Age-related hearing impairment (MTAG)	RGS5	Wald ratio	1	0.0195252	0.00853118	0.0220975	0.00280409	0.0362463	1.01972	1.00281	1.03691	0.34768
Age-related hearing impairment (MTAG)	MDM2	Inverse variance weighted (multiplicative random effects)	3	-0.0103784	0.0054371	0.056287	-0.0210351	0.000278342	0.989675	0.979185	1.00028	0.349088
Age-related hearing impairment (MTAG)	ENPP2	Inverse variance weighted (multiplicative random effects)	2	-0.00551776	0.00289103	0.0563159	-0.0111842	0.000148647	0.994497	0.988878	1.00015	0.349088
Age-related hearing impairment (MTAG)	AXIN1	Inverse variance weighted	2	-0.00843261	0.00443448	0.0572234	-0.0171242	0.000258971	0.991603	0.983022	1.00026	0.351743
Age-related hearing impairment (MTAG)	TNFAIP6	Inverse variance weighted	2	-0.0118444	0.00624287	0.0577916	-0.0240805	0.000391582	0.988225	0.976207	1.00039	0.351743
Age-related hearing impairment (MTAG)	PDIA6	Inverse variance weighted (multiplicative random effects)	3	0.0099078	0.00522132	0.057753	-0.000325975	0.0201416	1.00996	0.999674	1.02035	0.351743
Age-related hearing impairment (MTAG)	SCD5	Inverse variance weighted	2	-0.00634425	0.00333975	0.0574831	-0.0128902	0.000201657	0.993676	0.987193	1.0002	0.351743
Age-related hearing impairment (MTAG)	CTSB	Inverse variance weighted (multiplicative random effects)	2	-0.00523535	0.00275765	0.0576328	-0.0106403	0.000169648	0.994778	0.989416	1.00017	0.351743
Age-related hearing impairment (MTAG)	FBP1	Inverse variance weighted	2	-0.0365736	0.0192777	0.0578014	-0.0743578	0.00121062	0.964087	0.928339	1.00121	0.351743
Age-related hearing impairment (MTAG)	SDC2	Inverse variance weighted	2	-0.0314577	0.0165525	0.0573704	-0.0639005	0.000985237	0.969032	0.938098	1.00099	0.351743
Age-related hearing impairment (MTAG)	ATP10A	Inverse variance weighted (multiplicative random effects)	4	-0.00501267	0.00263333	0.0569686	-0.010174	0.000148647	0.995	0.989878	1.00015	0.351743
Age-related hearing impairment (MTAG)	FKBP4	Wald ratio	1	0.0544046	0.0238957	0.0228012	0.00756894	0.10124	1.05591	1.0076	1.10654	0.351981
Age-related hearing impairment (MTAG)	FGFR1	Wald ratio	1	0.0358047	0.0157598	0.0230925	0.00491549	0.066694	1.03645	1.00493	1.06897	0.351981
Age-related hearing impairment (MTAG)	BAP1	Wald ratio	1	-0.0607003	0.0267099	0.0230518	-0.113052	-0.00834884	0.941105	0.893104	0.991686	0.351981
Age-related hearing impairment (MTAG)	ABCF1	Wald ratio	1	0.0502411	0.0220791	0.0228758	0.00696601	0.0935162	1.05152	1.00699	1.09803	0.351981
Age-related hearing impairment (MTAG)	MAP3K14	Wald ratio	1	0.0484399	0.0213887	0.0235288	0.00651796	0.0903618	1.04963	1.00654	1.09457	0.353113
Age-related hearing impairment (MTAG)	E4F1	Wald ratio	1	0.0600812	0.0265095	0.0234266	0.00812265	0.11204	1.06192	1.00816	1.11856	0.353113
Age-related hearing impairment (MTAG)	BAMBI	Inverse variance weighted (multiplicative random effects)	4	-0.00802936	0.00423921	0.0582159	-0.0163382	0.000279496	0.992003	0.983795	1.00028	0.353347
Age-related hearing impairment (MTAG)	B3GAT1	Inverse variance weighted (multiplicative random effects)	2	0.0026907	0.00142107	0.0583011	-9.46e-05	0.00547601	1.00269	0.999905	1.00549	0.353347
Age-related hearing impairment (MTAG)	IRAK3	Inverse variance weighted (multiplicative random effects)	2	-0.00523655	0.00277892	0.0595134	-0.0106832	0.000210138	0.994777	0.989374	1.00021	0.356366
Age-related hearing impairment (MTAG)	PASK	Inverse variance weighted	3	0.020755	0.0109947	0.059063	-0.00079465	0.0423046	1.02097	0.999206	1.04321	0.356366
Age-related hearing impairment (MTAG)	PASK	Inverse variance weighted (multiplicative random effects)	3	0.020755	0.0109947	0.059063	-0.00079465	0.0423046	1.02097	0.999206	1.04321	0.356366
Age-related hearing impairment (MTAG)	NID1	Inverse variance weighted (multiplicative random effects)	2	0.00536196	0.00284363	0.0593484	-0.000211556	0.0109355	1.00538	0.999788	1.011	0.356366
Age-related hearing impairment (MTAG)	HOXB4	Inverse variance weighted (multiplicative random effects)	2	-0.00403692	0.00214144	0.0594104	-0.00823413	0.000160299	0.995971	0.9918	1.00016	0.356366
Age-related hearing impairment (MTAG)	FPR3	Inverse variance weighted	2	-0.0130535	0.00692419	0.0594031	-0.0266249	0.000517944	0.987031	0.973726	1.00052	0.356366
Age-related hearing impairment (MTAG)	CAPNS1	Inverse variance weighted	2	-0.0142642	0.00757418	0.0596647	-0.0291096	0.000581218	0.985837	0.97131	1.00058	0.356559
Age-related hearing impairment (MTAG)	PDK4	Inverse variance weighted (multiplicative random effects)	2	-0.0121645	0.00648122	0.0605335	-0.0248677	0.000538671	0.987909	0.975439	1.00054	0.358177
Age-related hearing impairment (MTAG)	GNLY	Inverse variance weighted	3	-0.00694457	0.0036987	0.0604404	-0.014194	0.000304894	0.993079	0.985906	1.0003	0.358177
Age-related hearing impairment (MTAG)	AMPD3	Inverse variance weighted	4	0.0131645	0.00700441	0.060182	-0.000564151	0.0268931	1.01325	0.999436	1.02726	0.358177
Age-related hearing impairment (MTAG)	MAP3K6	Inverse variance weighted (multiplicative random effects)	5	-0.00675646	0.00359381	0.0601047	-0.0138003	0.000287415	0.993266	0.986294	1.00029	0.358177
Age-related hearing impairment (MTAG)	FTH1	Inverse variance weighted (multiplicative random effects)	2	-0.00414274	0.00220563	0.0603459	-0.00846578	0.000180292	0.995866	0.99157	1.00018	0.358177
Age-related hearing impairment (MTAG)	PPIL6	Wald ratio	1	-0.0753461	0.0334065	0.0241062	-0.140823	-0.00986934	0.927422	0.868643	0.990179	0.359017
Age-related hearing impairment (MTAG)	MXI1	Wald ratio	1	-0.0141014	0.00626752	0.0244546	-0.0263857	-0.00181702	0.985998	0.973959	0.998185	0.361446
Age-related hearing impairment (MTAG)	FCN1	Inverse variance weighted	3	0.00801384	0.00428668	0.061557	-0.00038806	0.0164157	1.00805	0.999612	1.01655	0.363318
Age-related hearing impairment (MTAG)	IFNAR1	Inverse variance weighted	2	-0.0103112	0.00551746	0.0616452	-0.0211255	0.000502974	0.989742	0.979096	1.0005	0.363318
Age-related hearing impairment (MTAG)	TNFSF10	Inverse variance weighted (multiplicative random effects)	2	-0.00849206	0.00454846	0.0618987	-0.017407	0.000422913	0.991544	0.982744	1.00042	0.364096
Age-related hearing impairment (MTAG)	POLH	Wald ratio	1	0.0494437	0.0220341	0.0248352	0.00625675	0.0926306	1.05069	1.00628	1.09706	0.364311
Age-related hearing impairment (MTAG)	SCYL1	Wald ratio	1	0.0519664	0.0232045	0.0251237	0.00648556	0.0974473	1.05334	1.00651	1.10235	0.365654
Age-related hearing impairment (MTAG)	RCE1	Wald ratio	1	-0.0186853	0.00835481	0.0253208	-0.0350607	-0.00230987	0.981488	0.965547	0.997693	0.365654
Age-related hearing impairment (MTAG)	ATAD5	Wald ratio	1	0.0269029	0.0120429	0.0254889	0.0032987	0.050507	1.02727	1.0033	1.0518	0.365654
Age-related hearing impairment (MTAG)	RAB40B	Inverse variance weighted (multiplicative random effects)	2	0.00655101	0.00351858	0.0626266	-0.000345406	0.0134474	1.00657	0.999655	1.01354	0.366219
Age-related hearing impairment (MTAG)	GPM6A	Inverse variance weighted (multiplicative random effects)	2	-0.00323792	0.00173807	0.0624704	-0.00664453	0.000168693	0.996767	0.993377	1.00017	0.366219
Age-related hearing impairment (MTAG)	CD300LF	Inverse variance weighted (multiplicative random effects)	3	0.00339436	0.00182268	0.0625625	-0.000178098	0.00696682	1.0034	0.999822	1.00699	0.366219
Age-related hearing impairment (MTAG)	PPIF	Inverse variance weighted	2	0.0192795	0.010371	0.063029	-0.00104761	0.0396066	1.01947	0.998953	1.0404	0.367853
Age-related hearing impairment (MTAG)	PXN	Wald ratio	1	0.0569702	0.0257012	0.0266484	0.00659571	0.107345	1.05862	1.00662	1.11332	0.372909
Age-related hearing impairment (MTAG)	HSPA8	Wald ratio	1	0.0385737	0.0174147	0.0267592	0.00444096	0.0727065	1.03933	1.00445	1.07541	0.372909
Age-related hearing impairment (MTAG)	ALDH2	Wald ratio	1	0.0137756	0.00620835	0.0264941	0.00160729	0.025944	1.01387	1.00161	1.02628	0.372909
Age-related hearing impairment (MTAG)	NDUFB8	Wald ratio	1	-0.0501664	0.0225646	0.0261997	-0.0943929	-0.00593985	0.951071	0.909925	0.994078	0.372909
Age-related hearing impairment (MTAG)	CHN2	Inverse variance weighted (multiplicative random effects)	5	-0.00461	0.00249188	0.0643126	-0.0094941	0.00027409	0.995401	0.990551	1.00027	0.374614
Age-related hearing impairment (MTAG)	CDC37	Wald ratio	1	0.025819	0.011726	0.0276759	0.00283595	0.048802	1.02616	1.00284	1.05001	0.37497
Age-related hearing impairment (MTAG)	GDF9	Wald ratio	1	0.0410046	0.0186167	0.0276249	0.0045159	0.0774933	1.04186	1.00453	1.08058	0.37497
Age-related hearing impairment (MTAG)	CD151	Wald ratio	1	-0.0176414	0.00799618	0.0273675	-0.033314	-0.00196894	0.982513	0.967235	0.998033	0.37497
Age-related hearing impairment (MTAG)	LIMK2	Wald ratio	1	-0.0596743	0.02706	0.0274358	-0.112712	-0.00663677	0.942071	0.893408	0.993385	0.37497
Age-related hearing impairment (MTAG)	TBXAS1	Wald ratio	1	0.0174256	0.00796033	0.0285929	0.00182335	0.0330278	1.01758	1.00183	1.03358	0.382087
Age-related hearing impairment (MTAG)	HSD17B7	Wald ratio	1	0.0221351	0.0101107	0.0285762	0.00231822	0.041952	1.02238	1.00232	1.04284	0.382087
Age-related hearing impairment (MTAG)	PIM1	Inverse variance weighted (multiplicative random effects)	3	0.0070722	0.00385003	0.0662215	-0.000473856	0.0146183	1.0071	0.999526	1.01473	0.384247
Age-related hearing impairment (MTAG)	CCR7	Wald ratio	1	-0.0396669	0.0181967	0.0292653	-0.0753325	-0.00400136	0.961109	0.927435	0.996007	0.388412
Age-related hearing impairment (MTAG)	PTAFR	Wald ratio	1	-0.0641322	0.0294643	0.0295099	-0.121882	-0.00638219	0.937881	0.885253	0.993638	0.389012
Age-related hearing impairment (MTAG)	CRABP2	Inverse variance weighted	2	0.0141244	0.00771818	0.0672476	-0.00100324	0.029252	1.01422	0.998997	1.02968	0.389438
Age-related hearing impairment (MTAG)	RPS12	Wald ratio	1	-0.0301534	0.0139082	0.0301562	-0.0574135	-0.00289336	0.970297	0.944204	0.997111	0.389635
Age-related hearing impairment (MTAG)	ROCK2	Wald ratio	1	-0.0205125	0.00945218	0.0299963	-0.0390388	-0.00198627	0.979696	0.961713	0.998016	0.389635
Age-related hearing impairment (MTAG)	MUC4	Wald ratio	1	0.0465281	0.0214365	0.0299683	0.00451257	0.0885436	1.04763	1.00452	1.09258	0.389635
Age-related hearing impairment (MTAG)	HSP90AA1	Wald ratio	1	-0.0174389	0.0080612	0.0305173	-0.0332388	-0.00163892	0.982712	0.967308	0.998362	0.389712
Age-related hearing impairment (MTAG)	TECTA	Wald ratio	1	0.0548224	0.0253487	0.0305617	0.00513902	0.104506	1.05635	1.00515	1.11016	0.389712
Age-related hearing impairment (MTAG)	PRKD2	Inverse variance weighted (multiplicative random effects)	3	0.00857644	0.00469254	0.0675981	-0.000620932	0.0177738	1.00861	0.999379	1.01793	0.390104
Age-related hearing impairment (MTAG)	MGMT	Inverse variance weighted	5	-0.00547845	0.00299779	0.0676248	-0.0113541	0.000397211	0.994537	0.98871	1.0004	0.390104
Age-related hearing impairment (MTAG)	SCN5A	Inverse variance weighted (multiplicative random effects)	2	-0.02103	0.0115129	0.0677535	-0.0435952	0.00153533	0.97919	0.957341	1.00154	0.390104
Age-related hearing impairment (MTAG)	IRF1	Wald ratio	1	0.0410835	0.0190685	0.0311991	0.00370928	0.0784578	1.04194	1.00372	1.08162	0.391896
Age-related hearing impairment (MTAG)	S100A10	Wald ratio	1	-0.0189332	0.00878236	0.0310974	-0.0361466	-0.00171979	0.981245	0.964499	0.998282	0.391896
Age-related hearing impairment (MTAG)	CNGA1	Wald ratio	1	-0.0438148	0.020366	0.0314471	-0.0837322	-0.00389743	0.957131	0.919678	0.99611	0.391896
Age-related hearing impairment (MTAG)	GNL1	Wald ratio	1	-0.0641057	0.0298133	0.0315364	-0.12254	-0.00567161	0.937906	0.884671	0.994344	0.391896
Age-related hearing impairment (MTAG)	PPT1	Inverse variance weighted (multiplicative random effects)	3	0.00539123	0.00295806	0.0683706	-0.000406566	0.011189	1.00541	0.999594	1.01125	0.392901
Age-related hearing impairment (MTAG)	ARSG	Inverse variance weighted (multiplicative random effects)	3	-0.00215072	0.00118121	0.0686411	-0.0044659	0.000164455	0.997852	0.995544	1.00016	0.3937
Age-related hearing impairment (MTAG)	PLTP	Inverse variance weighted	3	0.00882388	0.00485204	0.0689741	-0.000686132	0.0183339	1.00886	0.999314	1.0185	0.394847
Age-related hearing impairment (MTAG)	DHRS1	Inverse variance weighted (multiplicative random effects)	5	0.00602424	0.00331415	0.0691048	-0.00047149	0.01252	1.00604	0.999529	1.0126	0.394847
Age-related hearing impairment (MTAG)	PLK1	Inverse variance weighted	2	-0.0167593	0.0092465	0.0699085	-0.0348824	0.00136383	0.98338	0.965719	1.00136	0.398678
Age-related hearing impairment (MTAG)	CYB5R3	Inverse variance weighted	2	-0.00956251	0.00527931	0.0700915	-0.01991	0.000784932	0.990483	0.980287	1.00079	0.398962
Age-related hearing impairment (MTAG)	MDM2	Inverse variance weighted	3	-0.0103784	0.0057386	0.0705258	-0.021626	0.000869289	0.989675	0.978606	1.00087	0.400672
Age-related hearing impairment (MTAG)	PDZD2	Wald ratio	1	-0.0676395	0.0316315	0.0324874	-0.129637	-0.00564184	0.934597	0.878414	0.994374	0.401158
Age-related hearing impairment (MTAG)	SERPINB6	Inverse variance weighted (multiplicative random effects)	2	-0.00245966	0.00136567	0.0716922	-0.00513637	0.000217048	0.997543	0.994877	1.00022	0.40276
Age-related hearing impairment (MTAG)	EXOC4	Inverse variance weighted	3	-0.0127607	0.00707482	0.0712815	-0.0266273	0.00110594	0.98732	0.973724	1.00111	0.40276
Age-related hearing impairment (MTAG)	AOAH	Inverse variance weighted (multiplicative random effects)	4	0.00569824	0.00316104	0.0714433	-0.000497391	0.0118939	1.00571	0.999503	1.01196	0.40276
Age-related hearing impairment (MTAG)	ALDH1B1	Inverse variance weighted (multiplicative random effects)	2	-0.0205225	0.0113859	0.0714746	-0.0428389	0.00179385	0.979687	0.958066	1.0018	0.40276
Age-related hearing impairment (MTAG)	UBASH3B	Inverse variance weighted (multiplicative random effects)	2	-0.00723246	0.00400925	0.0712404	-0.0150906	0.000625676	0.992794	0.985023	1.00063	0.40276
Age-related hearing impairment (MTAG)	SIRPA	Inverse variance weighted	3	-0.0285703	0.0158635	0.0717005	-0.0596627	0.00252205	0.971834	0.942082	1.00253	0.40276
Age-related hearing impairment (MTAG)	TLR6	Wald ratio	1	-0.0260518	0.0122097	0.0328668	-0.0499827	-0.00212089	0.974285	0.951246	0.997881	0.403291
Age-related hearing impairment (MTAG)	CADM2	Wald ratio	1	0.0584527	0.0274345	0.03312	0.00468103	0.112224	1.06019	1.00469	1.11876	0.403857
Age-related hearing impairment (MTAG)	UGGT2	Inverse variance weighted (multiplicative random effects)	2	0.00502588	0.00279708	0.072363	-0.000456407	0.0105082	1.00504	0.999544	1.01056	0.40411
Age-related hearing impairment (MTAG)	CTBS	Inverse variance weighted	2	-0.0129372	0.00719977	0.0723532	-0.0270488	0.00117436	0.987146	0.973314	1.00118	0.40411
Age-related hearing impairment (MTAG)	CTBS	Inverse variance weighted (multiplicative random effects)	2	-0.0129372	0.00719977	0.0723532	-0.0270488	0.00117436	0.987146	0.973314	1.00118	0.40411
Age-related hearing impairment (MTAG)	C1QTNF6	Inverse variance weighted (multiplicative random effects)	2	-0.00419497	0.00233561	0.0724807	-0.00877277	0.000382838	0.995814	0.991266	1.00038	0.40411
Age-related hearing impairment (MTAG)	NDUFS8	Inverse variance weighted	3	-0.00918859	0.00512765	0.0731381	-0.0192388	0.00086161	0.990854	0.980945	1.00086	0.407018
Age-related hearing impairment (MTAG)	DRAXIN	Inverse variance weighted (multiplicative random effects)	2	0.00543033	0.00303936	0.0739911	-0.000526817	0.0113875	1.00545	0.999473	1.01145	0.411001
Age-related hearing impairment (MTAG)	LIPC	Inverse variance weighted (multiplicative random effects)	2	-0.0124405	0.00696906	0.0742456	-0.0260998	0.00121891	0.987637	0.974238	1.00122	0.411651
Age-related hearing impairment (MTAG)	KCNE1	Inverse variance weighted (multiplicative random effects)	2	-0.00713771	0.0040006	0.0743974	-0.0149789	0.000703459	0.992888	0.985133	1.0007	0.41173
Age-related hearing impairment (MTAG)	SLC6A9	Wald ratio	1	0.0366321	0.017285	0.0340652	0.00275349	0.0705108	1.03731	1.00276	1.07306	0.412802
Age-related hearing impairment (MTAG)	ABCC5	Inverse variance weighted	4	-0.00569346	0.00319585	0.0748282	-0.0119573	0.000570409	0.994323	0.988114	1.00057	0.41335
Age-related hearing impairment (MTAG)	GSPT1	Inverse variance weighted	2	0.0322704	0.0181385	0.0752217	-0.00328107	0.0678218	1.0328	0.996724	1.07017	0.41461
Age-related hearing impairment (MTAG)	EPHB1	Inverse variance weighted (multiplicative random effects)	3	-0.021554	0.0121222	0.0753947	-0.0453136	0.00220557	0.978677	0.955698	1.00221	0.41461
Age-related hearing impairment (MTAG)	ACTG2	Inverse variance weighted	2	-0.0260483	0.0146538	0.0754718	-0.0547697	0.00267305	0.974288	0.946703	1.00268	0.41461
Age-related hearing impairment (MTAG)	ALCAM	Inverse variance weighted	3	-0.0079498	0.00449195	0.0767622	-0.016754	0.000854414	0.992082	0.983386	1.00085	0.420927
Age-related hearing impairment (MTAG)	RALBP1	Inverse variance weighted (multiplicative random effects)	3	0.00326039	0.00184688	0.0775042	-0.000359486	0.00688027	1.00327	0.999641	1.0069	0.421213
Age-related hearing impairment (MTAG)	ABCC4	Inverse variance weighted	4	-0.00830432	0.00470427	0.0775178	-0.0175247	0.000916046	0.99173	0.982628	1.00092	0.421213
Age-related hearing impairment (MTAG)	ABCC4	Inverse variance weighted (multiplicative random effects)	4	-0.00830432	0.00470427	0.0775178	-0.0175247	0.000916046	0.99173	0.982628	1.00092	0.421213
Age-related hearing impairment (MTAG)	TMED9	Inverse variance weighted	2	-0.00906164	0.00512975	0.077314	-0.0191159	0.000992668	0.990979	0.981066	1.00099	0.421213
Age-related hearing impairment (MTAG)	RAMP1	Inverse variance weighted	3	-0.0128943	0.00731398	0.0779072	-0.0272296	0.00144114	0.987189	0.973138	1.00144	0.421798
Age-related hearing impairment (MTAG)	RAMP1	Inverse variance weighted (multiplicative random effects)	3	-0.0128943	0.00731398	0.0779072	-0.0272296	0.00144114	0.987189	0.973138	1.00144	0.421798
Age-related hearing impairment (MTAG)	KDSR	Inverse variance weighted (multiplicative random effects)	2	-0.00637075	0.0036172	0.0781977	-0.0134605	0.000718953	0.993649	0.98663	1.00072	0.422607
Age-related hearing impairment (MTAG)	RPS13	Wald ratio	1	-0.0569127	0.0270532	0.0354018	-0.109937	-0.00388842	0.944677	0.895891	0.996119	0.423736
Age-related hearing impairment (MTAG)	SLC28A3	Wald ratio	1	-0.0185935	0.00882966	0.0352213	-0.0358997	-0.0012874	0.981578	0.964737	0.998713	0.423736
Age-related hearing impairment (MTAG)	P4HA1	Wald ratio	1	0.0366944	0.0175133	0.0361508	0.00236827	0.0710204	1.03738	1.00237	1.0736	0.424881
Age-related hearing impairment (MTAG)	POR	Wald ratio	1	0.0131383	0.00626524	0.0359922	0.000858433	0.0254182	1.01322	1.00086	1.02574	0.424881
Age-related hearing impairment (MTAG)	EPB41	Wald ratio	1	0.034302	0.0163381	0.0357726	0.00227921	0.0663247	1.0349	1.00228	1.06857	0.424881
Age-related hearing impairment (MTAG)	PPP1R13L	Wald ratio	1	0.0609501	0.0291555	0.0365713	0.00380533	0.118095	1.06285	1.00381	1.12535	0.426954
Age-related hearing impairment (MTAG)	HDAC3	Wald ratio	1	0.0387359	0.0185484	0.0367649	0.00238098	0.0750908	1.0395	1.00238	1.07798	0.426954
Age-related hearing impairment (MTAG)	DFFB	Inverse variance weighted	2	0.0287009	0.0163583	0.0793421	-0.00336137	0.0607631	1.02912	0.996644	1.06265	0.427249
Age-related hearing impairment (MTAG)	DFFB	Inverse variance weighted (multiplicative random effects)	2	0.0287009	0.0163583	0.0793421	-0.00336137	0.0607631	1.02912	0.996644	1.06265	0.427249
Age-related hearing impairment (MTAG)	SERPINC1	Wald ratio	1	0.0142203	0.00681955	0.0370484	0.000854014	0.0275866	1.01432	1.00085	1.02797	0.427701
Age-related hearing impairment (MTAG)	ICAM3	Inverse variance weighted (multiplicative random effects)	2	-0.0071232	0.0040644	0.0796738	-0.0150894	0.000843032	0.992902	0.985024	1.00084	0.428265
Age-related hearing impairment (MTAG)	LRRC4B	Wald ratio	1	-0.0296366	0.0142463	0.037498	-0.0575594	-0.00171383	0.970798	0.944066	0.998288	0.429612
Age-related hearing impairment (MTAG)	PDE6G	Wald ratio	1	0.0328372	0.0158159	0.0378745	0.00183797	0.0638364	1.03338	1.00184	1.06592	0.429612
Age-related hearing impairment (MTAG)	HCG22	Wald ratio	1	0.0139093	0.00669748	0.0378203	0.000782242	0.0270364	1.01401	1.00078	1.02741	0.429612
Age-related hearing impairment (MTAG)	SLC22A3	Inverse variance weighted (multiplicative random effects)	2	0.00829225	0.00475439	0.0811372	-0.00102635	0.0176109	1.00833	0.998974	1.01777	0.429955
Age-related hearing impairment (MTAG)	NOD2	Inverse variance weighted (multiplicative random effects)	2	0.00272487	0.00156078	0.0808393	-0.000334262	0.00578401	1.00273	0.999666	1.0058	0.429955
Age-related hearing impairment (MTAG)	TMEM43	Inverse variance weighted (multiplicative random effects)	2	-0.0181286	0.010392	0.0810767	-0.038497	0.00223977	0.982035	0.962235	1.00224	0.429955
Age-related hearing impairment (MTAG)	SERPINB8	Inverse variance weighted (multiplicative random effects)	2	-0.00417667	0.00239679	0.0814017	-0.00887438	0.000521038	0.995832	0.991165	1.00052	0.430595
Age-related hearing impairment (MTAG)	F2RL1	Inverse variance weighted (multiplicative random effects)	2	0.00285392	0.00163978	0.0817831	-0.000360042	0.00606789	1.00286	0.99964	1.00609	0.431849
Age-related hearing impairment (MTAG)	SLC24A1	Inverse variance weighted	2	-0.0234831	0.0135139	0.082264	-0.0499704	0.00300417	0.97679	0.951258	1.00301	0.43264
Age-related hearing impairment (MTAG)	DXO	Inverse variance weighted	2	0.045467	0.0261738	0.0823663	-0.00583367	0.0967676	1.04652	0.994183	1.1016	0.43264
Age-related hearing impairment (MTAG)	DXO	Inverse variance weighted (multiplicative random effects)	2	0.045467	0.0261738	0.0823663	-0.00583367	0.0967676	1.04652	0.994183	1.1016	0.43264
Age-related hearing impairment (MTAG)	CD44	Wald ratio	1	-0.032169	0.0156838	0.0402574	-0.0629093	-0.00142877	0.968343	0.939029	0.998572	0.433556
Age-related hearing impairment (MTAG)	ZAP70	Wald ratio	1	0.0140177	0.00682149	0.0398857	0.000647566	0.0273878	1.01412	1.00065	1.02777	0.433556
Age-related hearing impairment (MTAG)	PPCDC	Wald ratio	1	0.0425447	0.0206576	0.039445	0.00205572	0.0830336	1.04346	1.00206	1.08658	0.433556
Age-related hearing impairment (MTAG)	CAMK4	Wald ratio	1	0.0135823	0.00657929	0.0389794	0.000686907	0.0264777	1.01367	1.00069	1.02683	0.433556
Age-related hearing impairment (MTAG)	SLC16A1	Wald ratio	1	-0.0249981	0.0121639	0.0398689	-0.0488394	-0.00115684	0.975312	0.952334	0.998844	0.433556
Age-related hearing impairment (MTAG)	TK2	Wald ratio	1	0.0124531	0.00602418	0.0387172	0.000645674	0.0242604	1.01253	1.00065	1.02456	0.433556
Age-related hearing impairment (MTAG)	FFAR4	Wald ratio	1	-0.0151741	0.0073763	0.0396721	-0.0296317	-0.000716581	0.98494	0.970803	0.999284	0.433556
Age-related hearing impairment (MTAG)	TRPV1	Wald ratio	1	0.0428021	0.0207596	0.0392269	0.0021133	0.0834908	1.04373	1.00212	1.08708	0.433556
Age-related hearing impairment (MTAG)	HLA-E	Wald ratio	1	-0.0154766	0.00753605	0.0400067	-0.0302473	-0.000705973	0.984643	0.970206	0.999294	0.433556
Age-related hearing impairment (MTAG)	PVT1	Wald ratio	1	0.0423874	0.0206851	0.0404445	0.00184469	0.0829302	1.0433	1.00185	1.08647	0.433556
Age-related hearing impairment (MTAG)	KCNT1	Wald ratio	1	-0.0178214	0.00871306	0.0408189	-0.034899	-0.000743788	0.982336	0.965703	0.999256	0.435179
Age-related hearing impairment (MTAG)	MMP25	Inverse variance weighted (multiplicative random effects)	2	-0.00831281	0.00479787	0.083166	-0.0177166	0.00109101	0.991722	0.982439	1.00109	0.435441
Age-related hearing impairment (MTAG)	PRKD2	Inverse variance weighted	3	0.00857644	0.00495509	0.0834813	-0.00113554	0.0182884	1.00861	0.998865	1.01846	0.435441
Age-related hearing impairment (MTAG)	CDC42BPA	Inverse variance weighted	2	0.0199258	0.011511	0.083448	-0.00263578	0.0424874	1.02013	0.997368	1.0434	0.435441
Age-related hearing impairment (MTAG)	CYP2B7P	Inverse variance weighted	2	-0.0102295	0.00590637	0.0832823	-0.021806	0.00134694	0.989823	0.97843	1.00135	0.435441
Age-related hearing impairment (MTAG)	HGF	Wald ratio	1	-0.052154	0.0256658	0.0421494	-0.102459	-0.00184901	0.949183	0.902615	0.998153	0.435488
Age-related hearing impairment (MTAG)	ACRBP	Wald ratio	1	-0.036716	0.0180586	0.0420371	-0.0721109	-0.00132104	0.96395	0.930428	0.99868	0.435488
Age-related hearing impairment (MTAG)	TXNDC12	Wald ratio	1	0.00963555	0.00474268	0.0421872	0.000339901	0.0189312	1.00968	1.00034	1.01911	0.435488
Age-related hearing impairment (MTAG)	CA14	Wald ratio	1	-0.0451886	0.0221559	0.0413928	-0.0886141	-0.00176302	0.955817	0.915199	0.998239	0.435488
Age-related hearing impairment (MTAG)	GPR153	Wald ratio	1	-0.0346598	0.016982	0.0412535	-0.0679445	-0.00137509	0.965934	0.934312	0.998626	0.435488
Age-related hearing impairment (MTAG)	LPAR5	Wald ratio	1	-0.0303413	0.0149233	0.0420371	-0.059591	-0.00109168	0.970114	0.94215	0.998909	0.435488
Age-related hearing impairment (MTAG)	NFE2	Wald ratio	1	0.00664746	0.00329356	0.0435578	0.000192086	0.0131028	1.00667	1.00019	1.01319	0.44261
Age-related hearing impairment (MTAG)	HNRNPA1	Wald ratio	1	-0.0399612	0.0197992	0.0435578	-0.0787677	-0.00115473	0.960827	0.924255	0.998846	0.44261
Age-related hearing impairment (MTAG)	SIAH1	Wald ratio	1	0.0264383	0.0130953	0.0434967	0.000771427	0.0521051	1.02679	1.00077	1.05349	0.44261
Age-related hearing impairment (MTAG)	RIOK1	Wald ratio	1	0.0133905	0.00665014	0.0440557	0.000356183	0.0264247	1.01348	1.00036	1.02678	0.444359
Age-related hearing impairment (MTAG)	PDE6H	Wald ratio	1	-0.0155917	0.00774808	0.0441854	-0.0307779	-0.000405443	0.984529	0.969691	0.999595	0.444359
Age-related hearing impairment (MTAG)	COL6A1	Inverse variance weighted (multiplicative random effects)	3	0.00931095	0.00541787	0.0856936	-0.00130806	0.01993	1.00935	0.998693	1.02013	0.446203
Age-related hearing impairment (MTAG)	IGFBP7	Inverse variance weighted	2	0.0176037	0.0102533	0.086001	-0.00249279	0.0377003	1.01776	0.99751	1.03842	0.446251
Age-related hearing impairment (MTAG)	IGFBP7	Inverse variance weighted (multiplicative random effects)	2	0.0176037	0.0102533	0.086001	-0.00249279	0.0377003	1.01776	0.99751	1.03842	0.446251
Age-related hearing impairment (MTAG)	GNA12	Inverse variance weighted	2	0.00967587	0.00565682	0.0871773	-0.00141149	0.0207632	1.00972	0.99859	1.02098	0.448809
Age-related hearing impairment (MTAG)	CLK4	Inverse variance weighted	3	-0.00951028	0.00557096	0.0878005	-0.0204294	0.00140881	0.990535	0.979778	1.00141	0.449358
Age-related hearing impairment (MTAG)	GYPC	Inverse variance weighted	3	0.00972284	0.00569047	0.0875215	-0.00143047	0.0208762	1.00977	0.998571	1.0211	0.449358
Age-related hearing impairment (MTAG)	HOXC4	Inverse variance weighted	2	-0.0182166	0.0106681	0.0877147	-0.0391261	0.00269286	0.981948	0.961629	1.0027	0.449358
Age-related hearing impairment (MTAG)	BRPF3	Inverse variance weighted	2	-0.0362045	0.0212236	0.0880342	-0.0778029	0.00539378	0.964443	0.925147	1.00541	0.449442
Age-related hearing impairment (MTAG)	ADGRE1	Inverse variance weighted (multiplicative random effects)	3	0.0041889	0.00245913	0.088492	-0.000630996	0.00900879	1.0042	0.999369	1.00905	0.450587
Age-related hearing impairment (MTAG)	PRKCZ	Inverse variance weighted	2	-0.0172591	0.0101503	0.0890652	-0.0371537	0.00263553	0.982889	0.963528	1.00264	0.452735
Age-related hearing impairment (MTAG)	MEX3C	Wald ratio	1	0.0206384	0.0103179	0.0454739	0.000415235	0.0408615	1.02085	1.00042	1.04171	0.454972
Age-related hearing impairment (MTAG)	CDKL1	Inverse variance weighted	2	-0.00882289	0.0052033	0.0899553	-0.0190214	0.00137558	0.991216	0.981158	1.00138	0.455713
Age-related hearing impairment (MTAG)	CDKL1	Inverse variance weighted (multiplicative random effects)	2	-0.00882289	0.0052033	0.0899553	-0.0190214	0.00137558	0.991216	0.981158	1.00138	0.455713
Age-related hearing impairment (MTAG)	CHRNB1	Inverse variance weighted (multiplicative random effects)	2	-0.00708237	0.00417893	0.0901172	-0.0152731	0.00110834	0.992943	0.984843	1.00111	0.455762
Age-related hearing impairment (MTAG)	CRMP1	Wald ratio	1	0.0308199	0.0154801	0.0464884	0.000478827	0.061161	1.0313	1.00048	1.06307	0.455773
Age-related hearing impairment (MTAG)	TTL	Wald ratio	1	-0.0282739	0.0141872	0.0462709	-0.0560808	-0.000466956	0.972122	0.945463	0.999533	0.455773
Age-related hearing impairment (MTAG)	ILF3	Wald ratio	1	-0.0620481	0.0311286	0.0462303	-0.12306	-0.00103609	0.939838	0.884211	0.998964	0.455773
Age-related hearing impairment (MTAG)	KCNN3	Wald ratio	1	0.0590644	0.0296155	0.046111	0.00101805	0.117111	1.06084	1.00102	1.12424	0.455773
Age-related hearing impairment (MTAG)	CST7	Inverse variance weighted (multiplicative random effects)	2	0.0058683	0.0034692	0.0907332	-0.000931332	0.0126679	1.00589	0.999069	1.01275	0.457332
Age-related hearing impairment (MTAG)	PPT1	Inverse variance weighted	3	0.00539123	0.00319352	0.0913774	-0.000868075	0.0116505	1.00541	0.999132	1.01172	0.459033
Age-related hearing impairment (MTAG)	TMEM43	Inverse variance weighted	2	-0.0181286	0.0107374	0.0913428	-0.039174	0.00291675	0.982035	0.961583	1.00292	0.459033
Age-related hearing impairment (MTAG)	BLVRB	Wald ratio	1	0.0211013	0.0106736	0.0480469	0.000180953	0.0420216	1.02133	1.00018	1.04292	0.459507
Age-related hearing impairment (MTAG)	APH1A	Wald ratio	1	-0.0572987	0.0288756	0.0472195	-0.113895	-0.00070244	0.944312	0.892352	0.999298	0.459507
Age-related hearing impairment (MTAG)	CD274	Wald ratio	1	0.0176854	0.00893642	0.0478129	0.000170037	0.0352008	1.01784	1.00017	1.03583	0.459507
Age-related hearing impairment (MTAG)	MMEL1	Wald ratio	1	-0.0120416	0.0060788	0.0476004	-0.0239561	-0.000127159	0.988031	0.976329	0.999873	0.459507
Age-related hearing impairment (MTAG)	CXCR2	Wald ratio	1	-0.0126954	0.00641518	0.0478202	-0.0252692	-0.000121651	0.987385	0.975047	0.999878	0.459507
Age-related hearing impairment (MTAG)	DOT1L	Wald ratio	1	0.0538378	0.0273537	0.049044	0.000224551	0.107451	1.05531	1.00022	1.11344	0.460884
Age-related hearing impairment (MTAG)	PLK2	Wald ratio	1	0.0497029	0.0252503	0.0490206	0.000212416	0.0991935	1.05096	1.00021	1.10428	0.460884
Age-related hearing impairment (MTAG)	ESAM	Wald ratio	1	-0.0488629	0.024862	0.049372	-0.0975924	-0.000133386	0.952312	0.907019	0.999867	0.460884
Age-related hearing impairment (MTAG)	USP1	Wald ratio	1	0.0236808	0.0120257	0.0489324	0.000110402	0.0472512	1.02396	1.00011	1.04839	0.460884
Age-related hearing impairment (MTAG)	NOG	Wald ratio	1	-0.0252088	0.0128187	0.0492328	-0.0503334	-8.42e-05	0.975106	0.950912	0.999916	0.460884
Age-related hearing impairment (MTAG)	AKT3	Wald ratio	1	0.0305419	0.0155744	0.0498745	1.61766e-05	0.0610677	1.03101	1.00002	1.06297	0.461162
Age-related hearing impairment (MTAG)	RPL4	Wald ratio	1	-0.0649229	0.0330981	0.0498173	-0.129795	-5.06e-05	0.93714	0.878275	0.999949	0.461162
Age-related hearing impairment (MTAG)	UTS2	Inverse variance weighted	2	-0.0110497	0.00656032	0.0921178	-0.023908	0.00180848	0.989011	0.976376	1.00181	0.461205
Age-related hearing impairment (MTAG)	CTNND1	Wald ratio	1	-0.0513971	0.0262477	0.0502116	-0.102843	4.83776e-05	0.949901	0.902269	1.00005	0.462089
Age-related hearing impairment (MTAG)	IL1R2	Inverse variance weighted (multiplicative random effects)	2	0.00472273	0.00280811	0.0926042	-0.000781166	0.0102266	1.00473	0.999219	1.01028	0.462866
Age-related hearing impairment (MTAG)	PLEKHJ1	Wald ratio	1	0.0199224	0.0102063	0.0509423	-8.2e-05	0.0399267	1.02012	0.999918	1.04073	0.46493
Age-related hearing impairment (MTAG)	GBP1	Wald ratio	1	0.046943	0.0240795	0.0512352	-0.000252733	0.0941387	1.04806	0.999747	1.09871	0.46493
Age-related hearing impairment (MTAG)	ZEB1	Wald ratio	1	0.0495958	0.0254365	0.0512014	-0.000259764	0.0994513	1.05085	0.99974	1.10456	0.46493
Age-related hearing impairment (MTAG)	AOAH	Inverse variance weighted	4	0.00569824	0.0034019	0.0939309	-0.000969484	0.012366	1.00571	0.999031	1.01244	0.466828
Age-related hearing impairment (MTAG)	PRRT3	Inverse variance weighted	4	0.0166482	0.00994182	0.0940206	-0.00283779	0.0361341	1.01679	0.997166	1.03679	0.466828
Age-related hearing impairment (MTAG)	ATP1B3	Inverse variance weighted	2	0.0291847	0.0174503	0.0944348	-0.00501774	0.0633872	1.02961	0.994995	1.06544	0.467714
Age-related hearing impairment (MTAG)	ACVRL1	Inverse variance weighted (multiplicative random effects)	3	0.00411353	0.00246364	0.09498	-0.000715212	0.00894227	1.00412	0.999285	1.00898	0.467714
Age-related hearing impairment (MTAG)	TNXB	Inverse variance weighted	2	-0.0129903	0.00777299	0.0946806	-0.0282254	0.00224478	0.987094	0.972169	1.00225	0.467714
Age-related hearing impairment (MTAG)	ATP5F1A	Inverse variance weighted	2	0.00954421	0.00572649	0.0955788	-0.00167972	0.0207681	1.00959	0.998322	1.02099	0.46989
Age-related hearing impairment (MTAG)	AIFM2	Wald ratio	1	-0.0143129	0.00741282	0.0535044	-0.028842	0.000216251	0.985789	0.97157	1.00022	0.47125
Age-related hearing impairment (MTAG)	SPHK2	Wald ratio	1	-0.0200761	0.0103552	0.0525331	-0.0403724	0.000220158	0.980124	0.960432	1.00022	0.47125
Age-related hearing impairment (MTAG)	SGK1	Wald ratio	1	-0.0108028	0.00558525	0.0530931	-0.0217499	0.000144305	0.989255	0.978485	1.00014	0.47125
Age-related hearing impairment (MTAG)	CD68	Wald ratio	1	-0.0173915	0.00901185	0.0536258	-0.0350547	0.000271732	0.982759	0.965553	1.00027	0.47125
Age-related hearing impairment (MTAG)	NEDD8	Wald ratio	1	0.0515976	0.0266142	0.0525352	-0.000566299	0.103762	1.05295	0.999434	1.10934	0.47125
Age-related hearing impairment (MTAG)	TEX10	Wald ratio	1	-0.0204011	0.0105636	0.0534504	-0.0411058	0.000303553	0.979806	0.959728	1.0003	0.47125
Age-related hearing impairment (MTAG)	PRKG2	Wald ratio	1	-0.0134123	0.00698442	0.0548183	-0.0271017	0.000277187	0.986677	0.973262	1.00028	0.47125
Age-related hearing impairment (MTAG)	CUL4A	Wald ratio	1	0.0505601	0.0263607	0.05511	-0.00110694	0.102227	1.05186	0.998894	1.10763	0.47125
Age-related hearing impairment (MTAG)	THRB	Wald ratio	1	-0.0541628	0.0282091	0.0548518	-0.109453	0.00112699	0.947278	0.896325	1.00113	0.47125
Age-related hearing impairment (MTAG)	C2	Wald ratio	1	-0.0319721	0.0166589	0.0549563	-0.0646235	0.00067932	0.968534	0.93742	1.00068	0.47125
Age-related hearing impairment (MTAG)	FOS	Wald ratio	1	-0.056388	0.0294238	0.0553133	-0.114059	0.00128268	0.945172	0.892206	1.00128	0.47125
Age-related hearing impairment (MTAG)	MYT1L	Wald ratio	1	-0.0177763	0.0092248	0.0539785	-0.0358569	0.000304333	0.982381	0.964778	1.0003	0.47125
Age-related hearing impairment (MTAG)	HLA-A	Wald ratio	1	-0.00955873	0.00497693	0.0547808	-0.0193135	0.000196039	0.990487	0.980872	1.0002	0.47125
Age-related hearing impairment (MTAG)	TMX2	Wald ratio	1	-0.0210343	0.0109573	0.0549003	-0.0425105	0.000441965	0.979185	0.95838	1.00044	0.47125
Age-related hearing impairment (MTAG)	ENG	Inverse variance weighted (multiplicative random effects)	2	-0.00397093	0.00238584	0.0960376	-0.00864717	0.000705315	0.996037	0.99139	1.00071	0.471372
Age-related hearing impairment (MTAG)	THBS2	Inverse variance weighted	2	0.0173663	0.0104417	0.0962782	-0.0030994	0.0378321	1.01752	0.996905	1.03856	0.471779
Age-related hearing impairment (MTAG)	KDM1B	Inverse variance weighted	2	0.0123637	0.00744118	0.0966079	-0.002221	0.0269484	1.01244	0.997781	1.02731	0.47185
Age-related hearing impairment (MTAG)	KDM1B	Inverse variance weighted (multiplicative random effects)	2	0.0123637	0.00744118	0.0966079	-0.002221	0.0269484	1.01244	0.997781	1.02731	0.47185
Age-related hearing impairment (MTAG)	MARK2	Inverse variance weighted (multiplicative random effects)	2	0.00454504	0.00274148	0.0973416	-0.000828253	0.00991833	1.00456	0.999172	1.00997	0.472777
Age-related hearing impairment (MTAG)	GARS1	Inverse variance weighted	2	-0.0420103	0.0253169	0.0970399	-0.0916314	0.00761085	0.95886	0.912441	1.00764	0.472777
Age-related hearing impairment (MTAG)	CAST	Inverse variance weighted (multiplicative random effects)	2	-0.00274638	0.00165672	0.0973732	-0.00599356	0.000500786	0.997257	0.994024	1.0005	0.472777
Age-related hearing impairment (MTAG)	NOC3L	Inverse variance weighted (multiplicative random effects)	2	-0.00178111	0.00107461	0.0974294	-0.00388736	0.000325129	0.99822	0.99612	1.00033	0.472777
Age-related hearing impairment (MTAG)	SLC29A2	Wald ratio	1	0.0568318	0.0297482	0.0560777	-0.00147459	0.115138	1.05848	0.998527	1.12203	0.473626
Age-related hearing impairment (MTAG)	HLA-G	Wald ratio	1	-0.00804779	0.0042086	0.0558473	-0.0162966	0.000201063	0.991985	0.983835	1.0002	0.473626
Age-related hearing impairment (MTAG)	NDUFA12	Inverse variance weighted	2	-0.0131716	0.00796125	0.0980324	-0.0287757	0.00243242	0.986915	0.971634	1.00244	0.474166
Age-related hearing impairment (MTAG)	NDUFA12	Inverse variance weighted (multiplicative random effects)	2	-0.0131716	0.00796125	0.0980324	-0.0287757	0.00243242	0.986915	0.971634	1.00244	0.474166
Age-related hearing impairment (MTAG)	SHMT1	Inverse variance weighted	2	-0.00765682	0.00463803	0.0987636	-0.0167474	0.00143372	0.992372	0.983392	1.00143	0.476932
Age-related hearing impairment (MTAG)	ASL	Wald ratio	1	-0.015844	0.00832165	0.0569173	-0.0321544	0.000466468	0.984281	0.968357	1.00047	0.478645
Age-related hearing impairment (MTAG)	ARCN1	Inverse variance weighted	2	0.0221126	0.0134814	0.100959	-0.00431105	0.0485362	1.02236	0.995698	1.04973	0.485186
Age-related hearing impairment (MTAG)	ARCN1	Inverse variance weighted (multiplicative random effects)	2	0.0221126	0.0134814	0.100959	-0.00431105	0.0485362	1.02236	0.995698	1.04973	0.485186
Age-related hearing impairment (MTAG)	FOLR3	Inverse variance weighted	4	0.00361114	0.00220636	0.101694	-0.000713324	0.0079356	1.00362	0.999287	1.00797	0.487178
Age-related hearing impairment (MTAG)	C1QB	Inverse variance weighted (multiplicative random effects)	2	0.00899289	0.00549461	0.101699	-0.00177656	0.0197623	1.00903	0.998225	1.01996	0.487178
Age-related hearing impairment (MTAG)	ETFB	Inverse variance weighted	3	0.0157879	0.00966296	0.102289	-0.00315151	0.0347273	1.01591	0.996853	1.03534	0.487314
Age-related hearing impairment (MTAG)	ETFB	Inverse variance weighted (multiplicative random effects)	3	0.0157879	0.00966296	0.102289	-0.00315151	0.0347273	1.01591	0.996853	1.03534	0.487314
Age-related hearing impairment (MTAG)	STK11	Inverse variance weighted (multiplicative random effects)	2	-0.000866674	0.000530977	0.102632	-0.00190739	0.000174042	0.999134	0.998094	1.00017	0.487314
Age-related hearing impairment (MTAG)	CDK12	Inverse variance weighted (multiplicative random effects)	2	0.00562199	0.00343923	0.102119	-0.00111889	0.0123629	1.00564	0.998882	1.01244	0.487314
Age-related hearing impairment (MTAG)	CD55	Inverse variance weighted	2	-0.00487216	0.0029856	0.102704	-0.0107239	0.00097962	0.99514	0.989333	1.00098	0.487314
Age-related hearing impairment (MTAG)	CD55	Inverse variance weighted (multiplicative random effects)	2	-0.00487216	0.0029856	0.102704	-0.0107239	0.00097962	0.99514	0.989333	1.00098	0.487314
Age-related hearing impairment (MTAG)	SERPINE2	Inverse variance weighted (multiplicative random effects)	2	-0.00362618	0.00222452	0.103081	-0.00798623	0.000733879	0.99638	0.992046	1.00073	0.487471
Age-related hearing impairment (MTAG)	DHRS1	Inverse variance weighted	5	0.00602424	0.00369893	0.103388	-0.00122566	0.0132741	1.00604	0.998775	1.01336	0.487471
Age-related hearing impairment (MTAG)	IGSF8	Inverse variance weighted	2	0.0144521	0.00886664	0.103115	-0.00292656	0.0318307	1.01456	0.997078	1.03234	0.487471
Age-related hearing impairment (MTAG)	CTSW	Inverse variance weighted (multiplicative random effects)	2	-0.00412773	0.00253407	0.103336	-0.00909451	0.000839047	0.995881	0.990947	1.00084	0.487471
Age-related hearing impairment (MTAG)	F13A1	Inverse variance weighted	2	-0.0161089	0.00993385	0.104885	-0.0355793	0.00336141	0.98402	0.965046	1.00337	0.488932
Age-related hearing impairment (MTAG)	LOXL2	Inverse variance weighted	2	0.0167653	0.0103279	0.104525	-0.00347741	0.0370081	1.01691	0.996529	1.0377	0.488932
Age-related hearing impairment (MTAG)	LOXL2	Inverse variance weighted (multiplicative random effects)	2	0.0167653	0.0103279	0.104525	-0.00347741	0.0370081	1.01691	0.996529	1.0377	0.488932
Age-related hearing impairment (MTAG)	BMP2K	Inverse variance weighted	2	-0.021876	0.013496	0.105033	-0.0483282	0.00457609	0.978362	0.952821	1.00459	0.488932
Age-related hearing impairment (MTAG)	BMP2K	Inverse variance weighted (multiplicative random effects)	2	-0.021876	0.013496	0.105033	-0.0483282	0.00457609	0.978362	0.952821	1.00459	0.488932
Age-related hearing impairment (MTAG)	IMPA1	Inverse variance weighted	2	-0.00976512	0.00603564	0.105682	-0.021595	0.00206473	0.990282	0.978637	1.00207	0.489044
Age-related hearing impairment (MTAG)	IMPA1	Inverse variance weighted (multiplicative random effects)	2	-0.00976512	0.00603564	0.105682	-0.021595	0.00206473	0.990282	0.978637	1.00207	0.489044
Age-related hearing impairment (MTAG)	KIF5B	Inverse variance weighted	2	-0.0100735	0.00622282	0.105492	-0.0222702	0.00212328	0.989977	0.977976	1.00213	0.489044
Age-related hearing impairment (MTAG)	MAD1L1	Weighted median	3	0.0197971	0.00822743	0.0161181	0.00367134	0.0359229	1.01999	1.00368	1.03658	0.489536
Age-related hearing impairment (MTAG)	LIG3	Weighted median	3	-0.0130998	0.00535043	0.0143505	-0.0235866	-0.00261298	0.986986	0.976689	0.99739	0.489536
Age-related hearing impairment (MTAG)	MGST2	Weighted median	3	0.012594	0.00536234	0.0188437	0.00208385	0.0231042	1.01267	1.00209	1.02337	0.489536
Age-related hearing impairment (MTAG)	BBS2	Weighted median	3	-0.00672203	0.00286593	0.0190015	-0.0123393	-0.00110482	0.993301	0.987737	0.998896	0.489536
Age-related hearing impairment (MTAG)	ENTPD1	Weighted median	4	0.00853894	0.00366398	0.0197792	0.00135754	0.0157203	1.00858	1.00136	1.01584	0.489536
Age-related hearing impairment (MTAG)	RPS6KA4	Weighted median	3	0.0112197	0.00476112	0.0184464	0.00188794	0.0205515	1.01128	1.00189	1.02076	0.489536
Age-related hearing impairment (MTAG)	TPP1	Weighted median	3	0.0123754	0.00527909	0.0190668	0.00202834	0.0227224	1.01245	1.00203	1.02298	0.489536
Age-related hearing impairment (MTAG)	PFKFB3	Weighted median	3	0.0308127	0.0131182	0.0188312	0.00510106	0.0565243	1.03129	1.00511	1.05815	0.489536
Age-related hearing impairment (MTAG)	C1QB	Inverse variance weighted	2	0.00899289	0.0055699	0.106408	-0.00192412	0.0199099	1.00903	0.998078	1.02011	0.491644
Age-related hearing impairment (MTAG)	SLC5A6	Inverse variance weighted (multiplicative random effects)	2	0.00534259	0.0033112	0.106638	-0.00114737	0.0118325	1.00536	0.998853	1.0119	0.491949
Age-related hearing impairment (MTAG)	UBA2	Wald ratio	1	0.043781	0.0231807	0.0589337	-0.00165307	0.0892151	1.04475	0.998348	1.09332	0.493475
Age-related hearing impairment (MTAG)	TNFSF13	Inverse variance weighted	2	0.00863783	0.00537507	0.108051	-0.00189731	0.019173	1.00868	0.998104	1.01936	0.497269
Age-related hearing impairment (MTAG)	ENTPD6	Inverse variance weighted	2	0.0353498	0.0220121	0.10829	-0.00779385	0.0784934	1.03598	0.992236	1.08166	0.497269
Age-related hearing impairment (MTAG)	ENTPD6	Inverse variance weighted (multiplicative random effects)	2	0.0353498	0.0220121	0.10829	-0.00779385	0.0784934	1.03598	0.992236	1.08166	0.497269
Age-related hearing impairment (MTAG)	PSMB5	Inverse variance weighted	3	-0.0119056	0.00742061	0.108626	-0.02645	0.00263876	0.988165	0.973897	1.00264	0.498047
Age-related hearing impairment (MTAG)	HOXA9	Wald ratio	1	-0.0130824	0.00695302	0.0598973	-0.0267104	0.000545471	0.987003	0.973643	1.00055	0.498216
Age-related hearing impairment (MTAG)	CILP	Wald ratio	1	-0.0274139	0.0145909	0.0602659	-0.056012	0.00118415	0.972958	0.945528	1.00118	0.498216
Age-related hearing impairment (MTAG)	HP	Wald ratio	1	-0.0175793	0.00935241	0.060155	-0.03591	0.000751413	0.982574	0.964727	1.00075	0.498216
Age-related hearing impairment (MTAG)	LGR4	Wald ratio	1	0.0241454	0.0128689	0.0606188	-0.00107756	0.0493684	1.02444	0.998923	1.05061	0.499018
Age-related hearing impairment (MTAG)	LMCD1	Inverse variance weighted (multiplicative random effects)	2	-0.0042222	0.00263667	0.109302	-0.00939008	0.000945668	0.995787	0.990654	1.00095	0.499617
Age-related hearing impairment (MTAG)	RGS17	Inverse variance weighted (multiplicative random effects)	2	-0.00220669	0.00137755	0.109179	-0.0049067	0.00049331	0.997796	0.995105	1.00049	0.499617
Age-related hearing impairment (MTAG)	IGLV8-61	Inverse variance weighted	3	0.00661385	0.00413602	0.109801	-0.00149275	0.0147205	1.00664	0.998508	1.01483	0.501137
Age-related hearing impairment (MTAG)	CTSZ	Inverse variance weighted	2	0.0111316	0.00696713	0.110102	-0.00252395	0.0247872	1.01119	0.997479	1.0251	0.501744
Age-related hearing impairment (MTAG)	TNFRSF8	Wald ratio	1	-0.0393708	0.0210722	0.0617094	-0.0806724	0.00193068	0.961394	0.922496	1.00193	0.503745
Age-related hearing impairment (MTAG)	ATP1B2	Wald ratio	1	-0.014416	0.00771169	0.0615708	-0.0295309	0.000698878	0.985687	0.970901	1.0007	0.503745
Age-related hearing impairment (MTAG)	APLP2	Wald ratio	1	-0.0448247	0.0240932	0.0628187	-0.0920473	0.00239793	0.956165	0.912062	1.0024	0.50571
Age-related hearing impairment (MTAG)	EPDR1	Wald ratio	1	0.039138	0.0210438	0.0629097	-0.00210798	0.0803839	1.03991	0.997894	1.0837	0.50571
Age-related hearing impairment (MTAG)	GSS	Wald ratio	1	-0.0589593	0.0317731	0.0635054	-0.121234	0.00331595	0.942745	0.885826	1.00332	0.50571
Age-related hearing impairment (MTAG)	MAP2K2	Wald ratio	1	0.0155365	0.00836353	0.0632187	-0.000856006	0.031929	1.01566	0.999144	1.03244	0.50571
[truncated: 4,533 more rows]

## Sheet: TableS5.eqtl-AD_WIDE
outcome	exposure	method	nsnp	b	se	pval	lo_ci	up_ci	or	or_lci95	or_uci95	p_fdr
[truncated: 5,910 more rows]

## Sheet: TableS6.eqtl-AD_EO
outcome	exposure	method	nsnp	b	se	pval	lo_ci	up_ci	or	or_lci95	or_uci95	p_fdr
[truncated: 5,965 more rows]

[truncated: 2 more sheets: TableS7.eqtl-AD_LO, TableS8]
